# Supplementary material for: Risk analysis of the association between different hemoglobin glycation index and poor prognosis in critical patients with coronary heart disease-A study based on the MIMIC-IV database
Source: Cardiovasc Diabetol. 2024 Mar 30;23:113. doi: 10.1186/s12933-024-02206-1 (PMC10981833; doi:10.1186/s12933-024-02206-1)
Supplement: Supplementary file 2 — Supplementary Material 2 [file 12933_2024_2206_MOESM2_ESM.xlsx]

## Sheet: Sheet1
SUBJECT_ID	HADM_ID	HBA1C	GLU	HGI	HGI4	AGE	GENDER	BMI	APSIII	SOFA	coronary artery bypass grafting	Percutaneous transluminal coronary angioplasty	acute myocardial infarction	acute heart failure	atrial fibrillation	Hypertension	Diabetes	chronic kidney disease stage 5	white blood cells	red blood cells	platelets	hemoglobin	blood creatinine	Invasive ventilation	Blood lipid regulation	Antiplatelet	ACEIARB	β-blockers	Insulin	DAD30	DAY30	DAD90	DAY90	DAD180	DAY180	DAD365	DAY365
12019706	29822163	6.6	867	-9.475	1	67.0448	1	29.0102	61	6	1	0	1	1	1	0	1	0	22.2	3.22	292	10.3	2.8	1	1	1	0	1	1	0	30	0	90	0	180	0	365
11892737	22220776	5.8	553	-6.193	1	91.3549	2	21.7859	64	3	0	0	0	0	1	1	0	0	8.1	4.41	156	12.9	1	1	1	1	0	1	0	0	30	0	90	0	180	1	236.375
17895391	25425898	9.9	850	-5.954	1	72.525	2	35.5714	49	3	0	0	0	1	0	0	1	0	12.6	3.65	273	9.5	1	0	1	1	1	0	1	0	30	0	90	0	180	0	365
16890260	20474181	8.2	719	-5.951	1	81.5554	1	26.9239	88	13	0	1	0	0	1	0	1	0	11.6	4.92	232	14.4	2.8	1	1	1	1	1	1	0	30	0	90	0	180	0	365
16482223	23216913	9	720	-5.164	1	90.9925	1	21.2671	84	6	0	0	0	0	0	0	1	0	12.34	5.24	225	16.7	3	0	0	0	0	0	1	1	12.7917	1	12.7917	1	12.7917	1	12.7917
18358477	23879857	6.3	506	-5.082	1	69.1158	2	24.9264	24	2	0	0	1	0	0	1	1	0	12.9	3.84	196	10.3	0.5	0	1	2	1	1	1	0	30	0	90	0	180	0	365
19821558	22088283	7.6	575	-4.679	1	66.0657	1	20.3095	59	3	0	0	0	0	0	1	1	0	11.7	3.78	117	12.3	1.7	0	1	1	1	1	1	0	30	0	90	0	180	0	365
11953725	24705116	8.7	649	-4.541	1	91.1165	1	25.8946	60	5	1	0	0	1	1	1	1	0	20.5	4.3	396	13.7	1.2	0	1	1	0	1	1	1	16.5	1	16.5	1	16.5	1	16.5
17872878	26462933	6.1	449	-4.541	1	71.3637	1	22.895	61	3	1	0	0	0	0	0	1	0	11.2	3.16	189	9.9	2.9	0	1	1	0	0	1	1	11.2083	1	11.2083	1	11.2083	1	11.2083
16258153	26284234	7.5	549	-4.441	1	72.6225	2	30.1335	113	15	0	0	1	0	0	0	1	0	15.8	2.77	264	9	2.1	1	1	1	0	1	1	0	30	0	90	0	180	0	365
19287295	24086115	5.3	376	-4.392	1	46.8827	1	32.2853	96	12	0	0	1	1	0	0	0	0	20.5	4.54	323	14.1	1.7	1	1	1	1	1	0	0	30	0	90	0	180	0	365
13229795	21666785	5.7	402	-4.33	1	57.613	2	19.1696	42	5	0	0	1	0	1	1	0	0	36.3	4.65	308	14.7	0.8	1	1	2	1	1	1	0	30	0	90	0	180	0	365
16084599	29362455	5.6	382	-4.17	1	61.8386	1	40.3117	112	15	0	0	1	1	1	0	0	0	21.2	5.52	139	17	2.2	1	1	2	0	0	1	1	3.75	1	3.75	1	3.75	1	3.75
19260079	25417380	6	410	-4.134	1	96.7316	2	32.2822	47	2	1	0	1	1	1	0	0	0	20.1	4.89	214	14.8	1.1	0	1	2	0	1	1	0	30	0	90	0	180	1	351.625
12538246	25892836	7.6	518	-3.938	1	51.4229	1	28.4636	46	6	0	0	0	0	0	0	1	1	9.9	3.34	426	8.8	9.1	0	1	0	0	1	1	0	30	0	90	0	180	0	365
13411236	22433356	5.4	341	-3.837	1	59.2343	1	25.7053	56	7	0	0	1	0	0	0	0	0	14.5	3.41	91	10.7	1.2	1	1	2	0	1	1	0	30	0	90	0	180	0	365
19730381	25849202	8	540	-3.824	1	56.2583	1	33.747	91	10	0	1	0	1	0	1	1	0	14.534	5.53	299	15.9	1.3	1	1	2	1	1	1	0	30	0	90	0	180	0	365
12134533	22360444	5.1	293	-3.513	1	39.9861	1	29.2757	65	5	0	0	1	1	0	0	1	0	13.14	4.58	391	15	1.5	1	1	2	1	1	1	0	30	0	90	0	180	0	365
17494417	24730278	5.7	333	-3.433	1	60.8234	1	37.911	65	12	0	0	1	0	0	0	1	1	16.3	1.66	240	5.5	6	0	1	1	0	1	1	0	30	1	40.2917	1	40.2917	1	40.2917
16298632	22610307	5.2	289	-3.361	1	65.9641	1	30.8465	50	4	0	0	1	1	0	0	1	0	8.5	2.57	191	8.1	1	1	1	1	0	1	1	0	30	0	90	0	180	0	365
18542326	20730816	5.5	307	-3.295	1	57.8631	1	31.6735	142	16	0	1	1	1	0	0	0	0	20.9	3.95	284	11.7	2	1	0	1	0	0	0	1	3.79167	1	3.79167	1	3.79167	1	3.79167
16788558	20301802	5.1	272	-3.24	1	74.8159	2	26.4143	47	6	0	0	1	0	0	1	1	0	6.6	4.27	232	12.2	1.2	1	1	1	1	1	1	0	30	0	90	0	180	0	365
10002495	24982426	5.9	331	-3.207	1	81.3884	1	22.8088	54	4	0	0	1	0	1	1	1	0	36.8	4.4	176	14	1.4	0	1	2	1	1	1	0	30	0	90	0	180	0	365
15172858	27997295	7.3	438	-3.198	1	75.6529	1	31.7782	51	3	1	0	0	1	1	0	1	0	8.1	3.26	164	10.9	3.2	1	1	1	0	1	1	0	30	0	90	0	180	0	365
16697275	29349528	5.4	290	-3.174	1	69.691	1	30.6225	26	5	0	0	1	0	0	1	0	0	6.1	4.88	291	16.6	1.1	1	1	2	1	1	0	0	30	0	90	0	180	0	365
11973413	29130703	6.9	402	-3.13	1	80.4582	1	25.7581	49	4	0	0	0	0	0	0	1	0	5.5	2.06	235	7.1	2.2	0	1	2	0	1	1	1	8.16667	1	8.16667	1	8.16667	1	8.16667
17348907	23317599	6.1	334	-3.046	1	60.5666	2	31.3445	47	2	0	0	1	1	0	0	1	0	10.9	3.19	204	8.9	1.4	0	1	2	1	1	1	0	30	0	90	0	180	0	365
19017008	27576064	6.9	390	-2.974	1	57.481	2	18.378	49	5	1	0	0	0	0	0	1	0	10.3	4.4	189	13	1.27	0	0	0	1	1	1	0	30	0	90	1	109.333	1	109.333
16072234	22793357	4.8	222	-2.89	1	73.7796	1	28.7858	33	4	0	1	0	0	1	0	0	0	8.5	3.16	167	10.1	1	1	1	2	1	1	1	0	30	0	90	0	180	0	365
15576377	29938318	4.4	190	-2.874	1	67.1825	1	37.3266	45	5	0	0	1	0	1	1	1	0	13.6	3.34	148	10.3	0.9	1	1	1	1	1	1	0	30	0	90	0	180	0	365
10921462	21457974	5.6	275	-2.779	1	57.9833	2	39.5421	50	6	0	0	0	0	1	0	1	0	9.8	3.36	182	9.9	0.7	1	1	1	0	1	1	0	30	0	90	0	180	0	365
15631274	26710197	6.9	373	-2.753	1	71.2923	2	34.8268	52	5	1	0	1	1	0	0	1	0	19.6	2.92	309	8.5	1.1	0	1	2	1	1	1	0	30	0	90	0	180	1	203.792
12987194	27382119	6.2	319	-2.751	1	78.7196	2	30.387	33	7	0	0	1	1	1	1	1	0	14.5	4.03	342	11.7	1.2	1	1	2	1	1	1	0	30	0	90	0	180	0	365
12970765	23463129	6.5	340	-2.724	1	77.9115	2	25.4082	94	12	0	0	0	0	1	0	1	0	10.6	2.61	359	7.1	1.3	1	0	0	0	0	1	1	1.08333	1	1.08333	1	1.08333	1	1.08333
18455165	22765209	4.6	193	-2.713	1	79.5355	2	19.7874	50	5	1	0	0	0	1	0	1	0	6.2	2.97	198	9.8	2.75	0	1	1	0	1	1	1	20.4167	1	20.4167	1	20.4167	1	20.4167
12967352	27777702	7	376	-2.692	1	62.8498	1	27.5148	30	6	0	0	1	0	1	1	1	0	6.2	5.07	301	15.7	1.1	1	1	1	1	1	0	0	30	0	90	0	180	0	365
19226833	20895515	6.7	352	-2.68	1	70.1367	2	39.0729	49	4	1	0	0	1	1	0	1	0	6.5	3.38	197	9.1	2.6	0	1	2	1	1	1	0	30	0	90	0	180	0	365
12297844	22398596	5.7	274	-2.666	1	68.9125	1	24.1762	145	14	0	0	1	0	0	1	1	0	20.7	4.5	282.18	16.3	1.6	1	1	1	0	0	1	1	2.75	1	2.75	1	2.75	1	2.75
14793952	21720287	5.2	232	-2.62	1	72.0507	1	42.2703	44	4	0	0	0	0	1	0	1	0	5.1	3.13	295	9.7	1.8	1	1	1	1	1	1	0	30	0	90	0	180	0	365
13294307	27068378	5.7	268	-2.588	1	85.5433	2	19.3098	106	12	0	0	1	1	1	1	0	0	14.5	3.88	162	12.5	2.1	1	1	2	0	0	1	1	5.58333	1	5.58333	1	5.58333	1	5.58333
11367185	21999645	6.8	352	-2.58	1	87.4444	1	28.8837	56	11	0	0	0	0	1	0	0	0	18.95	4.08	417	12.6	4.7	1	0	1	0	1	1	0	30	0	90	0	180	0	365
14386710	22204941	4.1	144	-2.576	1	66.2618	1	33.0139	52	7	0	0	0	0	0	0	0	0	20.8	2.59	172	9	1.2	0	0	1	0	1	0	0	30	0	90	0	180	0	365
13280718	29512924	5.9	282	-2.57	1	69.5081	2	23.5078	61	4	0	0	0	0	1	1	1	0	9.736	2.25	132	7.4	0.5	1	1	1	1	1	0	0	30	0	90	0	180	0	365
12363362	28796729	5.5	251	-2.567	1	67.0734	2	27.3793	37	2	0	0	0	1	1	0	0	0	14.5	3.89	169	11.9	0.9	1	0	1	1	1	0	0	30	0	90	0	180	0	365
19122448	24507586	4.8	195	-2.539	1	57.9448	1	29.8123	64	4	0	0	0	1	1	0	0	0	19.7	3.09	157	8.5	1.7	1	0	1	0	1	1	0	30	0	90	1	125.958	1	125.958
10289973	26155040	6	287	-2.535	1	52.5301	1	26.6381	64	11	0	0	1	1	1	0	0	0	15.9	5.24	214	15.2	1	1	1	2	1	1	1	0	30	0	90	0	180	0	365
12902807	27271102	5.1	213	-2.473	1	64.7734	1	22.1693	90	10	1	0	0	0	0	0	1	1	13.2	3.99	167	11.4	6.1	1	1	2	1	0	1	0	30	0	90	0	180	0	365
18348170	24793426	3.9	120	-2.464	1	63.0794	1	22.7891	37	5	0	0	0	0	1	0	0	0	5	3.15	248	10.7	1.1	1	0	1	0	1	1	0	30	0	90	0	180	0	365
12252107	24960088	7.9	427	-2.455	1	51.2362	2	25.2342	70	5	1	1	0	0	0	0	1	0	9.9	4.74	237	14.3	1.9	0	1	2	0	1	1	0	30	0	90	0	180	0	365
14963888	23794244	6.5	319	-2.451	1	80.9069	1	28.2556	142	15	1	0	0	0	0	1	1	0	14.9	3.09	177	10.1	3	1	1	2	0	0	1	1	0.541667	1	0.541667	1	0.541667	1	0.541667
12601474	20931771	6.5	319	-2.451	1	82.1245	1	22.4913	131	9	0	0	0	1	1	1	1	0	11.5	3.01	186	9.4	2.4	1	1	1	0	1	1	1	25.5417	1	25.5417	1	25.5417	1	25.5417
19446449	20823117	7.9	426	-2.442	1	40.795	1	33.0646	99	8	0	0	1	1	0	0	0	0	22.2	4.72	332	13.7	0.8	1	1	2	1	1	1	0	30	0	90	0	180	0	365
18353640	21455850	4.5	161	-2.397	1	64.8317	1	49.108	100	11	0	0	0	0	1	0	0	0	3.2	2.85	117	8.2	2.5	1	1	1	0	1	1	0	30	0	90	0	180	0	365
16418013	20068018	5.8	260	-2.384	1	66.5554	1	31.7901	94	17	0	1	0	0	0	0	1	0	20.9	2.78	228.34	9.6	2.232	0	1	1	0	0	0	1	1.16667	1	1.16667	1	1.16667	1	1.16667
19156794	25804638	6.3	297	-2.365	1	71.0674	2	24.2963	57	6	0	1	0	0	0	0	1	0	13	3.55	213	10.9	2.3	0	0	1	0	0	0	0	30	0	90	0	180	0	365
19780070	27629023	6.3	297	-2.365	1	61.5325	1	33.642	93	11	0	0	1	0	0	0	0	0	12.6	5.13	238	16.5	1.1	1	1	2	1	1	0	0	30	0	90	0	180	0	365
10565616	21618127	6.2	286	-2.322	1	47.783	1	29.1652	54	5	0	0	1	0	0	0	1	1	15.8	3.14	330	9.7	11.8	1	1	1	0	1	1	1	19.0417	1	19.0417	1	19.0417	1	19.0417
19979360	22648194	7.4	378	-2.318	1	71.615	1	28.111	42	3	0	0	0	1	0	0	1	0	4.3	2.9	142	8.8	1.1	0	1	2	1	1	1	0	30	1	37.4167	1	37.4167	1	37.4167
14195695	23671820	6.3	292	-2.3	1	65.1396	2	29.9925	36	8	0	0	1	1	1	0	1	0	12.5	3.64	391	11.9	0.9	0	1	1	0	1	1	0	30	0	90	0	180	0	365
17544377	25316291	6.2	282	-2.27	1	60.4361	2	22.0703	95	7	0	0	1	0	0	1	0	0	7.5	3.33	219	9.9	0.6	1	1	1	1	1	0	0	30	0	90	0	180	0	365
11389801	28171818	5.9	258	-2.258	1	63.4182	2	34.0149	51	8	0	0	1	1	0	0	0	0	21.9	3.52	236	11.8	0.9	1	1	1	1	1	1	0	30	0	90	0	180	0	365
18582848	23078405	4.3	134	-2.246	1	48.4612	2	41.4016	84	15	1	0	0	0	0	1	0	0	6.3	2.15	233.12	7.1	1.5	1	0	0	0	0	1	1	8.54167	1	8.54167	1	8.54167	1	8.54167
19850181	27510301	5.5	226	-2.242	1	89.2791	2	22.2105	31	2	0	0	0	0	1	1	0	0	10.2	5.7	146	17.7	1	1	0	0	0	1	0	1	2.08333	1	2.08333	1	2.08333	1	2.08333
11466140	26877857	5.1	195	-2.239	1	67.6329	1	26.3304	30	6	0	0	1	1	1	0	1	0	9.9	3.95	193	12.5	1.1	1	1	2	1	1	1	0	30	0	90	0	180	0	365
18569605	28780148	7	341	-2.237	1	91.9032	2	24.658	71	7	0	0	0	0	1	1	1	0	18.3	3.94	186	12.1	1	0	0	1	1	1	1	0	30	1	49.125	1	49.125	1	49.125
19186330	24712492	5.8	247	-2.215	1	78.825	2	37.1782	57	5	0	1	1	1	1	0	1	0	7.6	2.48	187	7.4	1.4	0	1	2	1	1	1	0	30	0	90	0	180	0	365
14018555	29397931	6.1	270	-2.214	1	73.0845	1	34.5679	74	6	1	0	0	0	1	1	1	0	20.5	4	247	11.9	1.4	1	0	0	0	1	1	0	30	0	90	0	180	0	365
13916006	28736973	6.1	267	-2.175	1	76.5276	1	31.3469	26	5	0	0	0	1	0	1	0	0	9.5	4.49	180	16.2	1.3	1	1	1	1	1	1	0	30	0	90	0	180	0	365
10027445	26275841	9.2	505	-2.169	1	48.5778	2	40.2344	58	6	0	0	0	1	0	1	1	0	10.6	4.06	198	11.3	0.9	1	0	0	1	1	1	0	30	0	90	0	180	0	365
12900770	23835727	5.5	219	-2.151	1	89.3933	1	22.2461	46	7	1	0	0	0	0	1	0	0	8.34	2.3	65	8.1	0.7	1	1	2	1	1	0	0	30	0	90	0	180	0	365
15994532	24298308	8.4	442	-2.15	1	74.6362	1	38.0623	61	9	0	0	1	0	1	0	1	0	17.4	4.05	230	12.6	2	1	1	1	0	0	1	1	2.625	1	2.625	1	2.625	1	2.625
13077594	22574617	7.4	365	-2.149	1	68.2982	2	29.6439	82	6	0	0	0	0	1	1	1	0	19.6	3.46	235	10.7	1.4	1	1	1	0	1	1	0	30	0	90	0	180	0	365
14703646	23473177	5.2	195	-2.139	1	68.4546	1	27.9012	54	6	1	1	0	0	0	1	0	0	7.2	4.28	182	14.8	1.2	0	0	1	1	0	0	0	30	0	90	0	180	0	365
17923146	20123964	5.8	241	-2.137	1	49.3944	1	21.0399	32	5	1	0	0	1	0	1	1	0	5.8	4.48	122	10.4	0.7	1	0	1	1	0	1	0	30	0	90	1	151.958	1	151.958
15987251	25486341	5.1	187	-2.135	1	74.4635	1	25.127	32	4	0	0	0	1	1	0	0	0	7.4	3.35	158	11.1	0.8	0	1	2	1	1	0	0	30	0	90	0	180	0	365
15590004	23203352	5.1	187	-2.135	1	68.906	1	26.7486	69	14	0	0	0	0	1	0	1	0	17.9	3.61	179	11	2.974	1	0	1	0	1	1	1	7.08333	1	7.08333	1	7.08333	1	7.08333
14960593	29450181	7.9	402	-2.13	1	76.9976	2	31.5554	77	12	0	0	1	0	1	0	1	0	13.3	3.85	218	11.1	1	1	0	2	0	0	1	1	1.45833	1	1.45833	1	1.45833	1	1.45833
19688253	21741362	7.5	371	-2.127	1	73.7017	2	21.6441	68	9	0	0	1	1	0	0	1	0	21.8	4.59	294	12.4	0.9	1	1	1	0	0	1	1	2.70833	1	2.70833	1	2.70833	1	2.70833
13273685	29304545	5.8	240	-2.124	1	56.8612	2	27.8004	78	7	0	0	0	1	1	0	1	1	7.5	3.53	173	11.1	9.4	1	1	2	1	1	1	0	30	1	61.75	1	61.75	1	61.75
11914968	25363228	5.3	201	-2.117	1	72.4271	1	22.0386	93	9	1	0	0	1	0	1	0	0	22.1	4.57	244	14.8	1.3	1	0	0	0	0	0	1	7	1	7	1	7	1	7
15429000	21965039	4.3	124	-2.116	1	70.5799	1	27.3473	17	4	0	0	0	0	1	1	1	0	5	3.88	168	13.2	0.5	1	1	1	0	1	1	0	30	0	90	0	180	0	365
10884861	25003939	6.7	306	-2.082	1	69.6043	1	31.4466	90	17	0	0	0	0	0	1	1	0	3.1	4.64	242.34	14.5	1.3	1	1	1	0	0	1	0	30	0	90	0	180	0	365
19112346	24328436	4.9	167	-2.075	1	68.8846	1	28.5121	89	11	0	0	1	0	0	1	1	0	3	2.36	163.86	9.9	0.6	1	1	1	1	1	1	1	26.4583	1	26.4583	1	26.4583	1	26.4583
14072349	23237490	4.9	167	-2.075	1	72.4854	1	31.4693	23	2	1	0	0	0	0	1	0	0	13.8	3.93	235	12.6	1.1	0	0	0	1	1	0	0	30	0	90	0	180	0	365
13857381	24152408	5.5	213	-2.073	1	65.2104	1	33.5966	33	4	0	0	1	0	0	1	0	0	10.3	3.1	117	9.6	1	1	1	1	0	1	1	0	30	0	90	0	180	0	365
15251893	24697200	7.4	359	-2.071	1	44.8179	2	23.7507	50	7	1	0	0	0	0	0	1	0	11.1	2.92	501	9.4	3.9	0	1	2	0	0	1	1	5.04167	1	5.04167	1	5.04167	1	5.04167
10785608	28290632	5.6	220	-2.064	1	70.3398	1	28.6159	113	14	0	0	0	1	1	1	0	0	13.5	3.38	193	10.1	1.4	1	1	1	1	1	1	0	30	0	90	0	180	0	365
13538053	22533821	6.7	303	-2.043	1	74.6909	1	39.4753	117	13	0	0	0	0	1	0	1	0	7.3	3.66	231	8.6	3	1	1	1	1	1	1	1	10.4167	1	10.4167	1	10.4167	1	10.4167
17866961	29493043	5.3	195	-2.039	1	50.5785	2	25.434	50	5	0	0	0	0	0	0	0	1	5.2	2.83	209	8.8	8.2	1	0	2	1	1	0	0	30	0	90	0	180	0	365
19854709	28003299	5.7	224	-2.016	1	66.8362	1	30.0783	41	2	0	0	1	0	0	0	0	0	14.1	4.48	234	14.1	1.4	0	1	2	1	1	0	0	30	0	90	0	180	0	365
14785160	21167841	4.4	124	-2.016	1	70.927	1	29.9156	100	16	0	0	0	0	1	0	1	1	9.6	4.22	275	13.6	9.8	1	1	1	0	1	0	0	30	1	81.75	1	81.75	1	81.75
15452777	23098609	5.7	223	-2.003	1	68.1741	1	23.1291	66	7	1	0	1	1	0	0	1	0	9.2	2.46	118	7.7	1.9	1	1	1	0	0	1	1	20.2083	1	20.2083	1	20.2083	1	20.2083
10459606	23049948	5.7	222	-1.99	1	78.8235	1	29.0657	46	5	1	0	0	1	1	1	0	0	10.3	3.73	154	12.5	1.2	0	1	1	1	1	0	0	30	0	90	1	136.25	1	136.25
11980812	20346878	5.6	214	-1.986	1	91.9411	1	25.6598	45	5	0	0	1	0	1	0	1	0	10.2	2.66	196	8.7	1.5	1	1	1	0	1	1	0	30	1	37.2917	1	37.2917	1	37.2917
14269441	28640867	5	165	-1.949	1	86.9387	2	28.3588	49	3	0	1	1	1	1	0	1	0	3.7	2.92	131	9.1	1.6	0	1	2	1	1	1	0	30	0	90	0	180	1	359.208
16205984	26939115	5.1	172	-1.94	1	76.3463	1	26.5295	50	4	0	0	0	0	1	1	0	0	8.3	4.75	325	13.7	1	1	1	1	1	1	0	0	30	0	90	0	180	0	365
16230329	23715751	6	241	-1.937	1	54.4718	2	34.4361	39	4	0	0	1	0	0	0	0	0	15.2	4.91	481	15.3	0.8	0	1	2	1	1	0	0	30	0	90	0	180	0	365
18187609	23495898	8.6	441	-1.937	1	67.1077	1	21.4619	69	11	0	1	1	0	0	1	1	0	18.9	4.48	182	13.4	1.6	1	1	1	0	0	1	1	9.70833	1	9.70833	1	9.70833	1	9.70833
12578987	20997714	4.3	110	-1.934	1	60.527	1	34.5265	33	3	0	0	0	0	0	1	0	0	3.2	2.96	165.3	9.8	0.7	1	1	1	0	1	1	0	30	0	90	0	180	0	365
11874424	25574892	4.8	147	-1.915	1	76.7387	1	25.1231	113	18	0	0	1	1	1	0	0	0	12.4	4.13	236	13.1	1.7	1	0	1	0	0	0	1	2.20833	1	2.20833	1	2.20833	1	2.20833
11043981	22690082	5.1	170	-1.914	1	90.0094	1	24.56	84	9	1	1	0	1	0	0	1	1	13.1	3.07	227	9.7	4	0	1	2	0	0	1	0	30	0	90	1	112.625	1	112.625
10792714	27521086	5.4	192	-1.9	1	53.027	1	26.1524	28	1	0	0	0	1	1	1	0	0	31	4.6	222	13.4	1.1	1	1	2	1	1	0	0	30	0	90	0	180	0	365
14809747	23404040	5.3	184	-1.896	1	83.8996	2	26.4919	37	6	1	0	0	0	1	1	0	0	3.2	3.21	124	9.4	1.6	1	1	1	0	1	0	0	30	0	90	0	180	0	365
15524826	20163350	5.9	230	-1.894	1	57.2544	2	36.2959	98	13	0	0	1	0	0	0	0	0	26.8	3.96	311	10.8	1.7	1	1	1	0	1	1	1	11.125	1	11.125	1	11.125	1	11.125
13528222	29859538	4.5	122	-1.89	1	54.7381	1	37.0983	74	6	0	1	1	0	0	0	0	0	24.4	3.74	284	12.8	0.9	1	1	2	0	1	1	0	30	0	90	0	180	0	365
19947298	26906011	7	314	-1.886	1	63.7635	1	31.6174	47	4	1	0	0	0	0	0	0	0	5.4	3.75	303	11.5	1.4	0	1	1	1	1	1	0	30	0	90	0	180	0	365
16937336	27057825	5.6	206	-1.882	1	61.18	1	33.9236	73	9	0	0	0	0	1	1	0	0	11.9	3.92	130	10.4	0.9	1	1	1	0	1	0	0	30	0	90	0	180	0	365
16895076	27328669	4.2	98	-1.878	1	57.3538	1	29.9525	72	16	0	0	0	0	0	0	0	0	3.5	2.67	22	8.9	1.96	1	0	0	0	0	1	0	30	0	90	0	180	0	365
13822911	28593763	4.5	121	-1.877	1	50.9994	1	26.9808	62	10	0	0	0	0	0	0	0	0	12.368	2.41	240.58	8.3	1.8	0	0	0	0	0	1	0	30	1	53	1	53	1	53
11391858	27556058	4.7	136	-1.872	1	42.311	1	55.763	30	2	0	0	1	0	0	0	0	0	18.5	5	362	15.9	1.9	0	1	1	1	1	0	0	30	0	90	0	180	0	365
11340930	20313589	7.6	359	-1.871	1	67.0978	1	38.4243	73	6	0	0	0	1	0	0	1	1	9.6	3.36	280	10.3	5.4	0	1	2	1	1	1	1	22.3333	1	22.3333	1	22.3333	1	22.3333
19947030	24224940	5	159	-1.871	1	53.636	2	44.5201	25	1	0	1	0	0	1	1	1	0	15.9	4.05	271	12.4	0.8	0	1	2	1	1	0	0	30	0	90	0	180	0	365
15484528	29588888	6.4	266	-1.862	1	64.17	2	32.794	31	3	0	1	0	0	1	1	1	0	8.2	3.03	216	8.4	1	1	1	2	0	1	1	0	30	0	90	0	180	0	365
10474765	29693908	6.2	250	-1.854	1	84.6033	1	24.9989	42	4	1	0	0	0	1	1	1	0	22.8	4.47	292	13.4	0.8	0	1	0	0	0	1	0	30	0	90	1	140.958	1	140.958
14596198	28066594	4.9	150	-1.854	1	70.5377	1	27.1261	28	2	0	0	1	0	0	1	0	0	6.1	4.44	139	14.5	1.2	0	1	1	1	0	0	0	30	0	90	0	180	0	365
15227728	29377718	5.4	188	-1.848	1	60.6077	2	18.3594	39	4	0	0	0	0	0	1	1	0	23.2	3.84	446	10.9	1.5	0	0	0	0	1	1	0	30	0	90	0	180	0	365
14837793	26682144	5	157	-1.845	1	79.2837	1	25.8967	25	3	0	0	0	0	1	1	0	0	5.6	2.96	76	7.9	0.7	1	1	1	0	1	1	0	30	0	90	0	180	0	365
18747485	24929127	6.9	303	-1.843	1	62.7151	2	32.4557	78	11	0	0	1	1	0	0	1	0	10.1	2.97	246	9.3	5	1	1	2	0	1	1	0	30	0	90	0	180	1	199.833
13987671	20577802	4.3	103	-1.843	1	68.713	1	36.6007	91	17	0	0	1	0	0	1	0	0	10	2.6	60	8.2	2.574	1	1	1	0	0	1	1	16.375	1	16.375	1	16.375	1	16.375
11171390	29792071	4.5	118	-1.838	1	67.142	1	29.3642	111	15	0	1	1	0	0	0	1	1	6.8	3.09	190	10.2	9.2	1	1	2	1	1	1	0	30	0	90	0	180	0	365
10991718	23300340	5.1	164	-1.836	1	83.5899	1	34.9622	55	7	1	0	1	0	0	1	0	0	7.6	4.19	148	12.3	1.2	1	1	2	1	1	0	0	30	0	90	0	180	0	365
19065742	23671032	4.4	110	-1.834	1	60.7905	2	22.0257	31	3	0	1	0	0	0	1	1	0	9.7	3.5	215	11.5	1.2	0	0	1	0	0	1	0	30	0	90	0	180	0	365
19216712	21278890	4.7	133	-1.833	1	83.5741	2	17.8992	63	7	0	0	1	0	0	1	0	0	11.3	4.11	131	12.6	0.3	0	1	0	0	1	0	1	5.08333	1	5.08333	1	5.08333	1	5.08333
17309889	23797493	5.2	171	-1.827	1	69.7462	1	21.6158	41	8	0	0	0	0	0	0	0	0	4.1	4.19	149	14.2	0.8	1	0	1	0	1	1	0	30	0	90	0	180	0	365
12091963	20819041	5.8	217	-1.825	1	91.002	1	24.5339	33	2	1	0	0	0	0	1	0	0	17	3.94	257	12.7	1	0	1	0	1	0	0	0	30	0	90	0	180	0	365
16911895	28633872	6.4	263	-1.823	1	68.2692	1	37.5794	44	3	0	1	0	0	1	1	1	0	8.6	4.24	163	14.1	1.1	0	1	0	1	1	0	0	30	0	90	0	180	0	365
12078788	25339027	5.4	186	-1.822	1	72.3194	1	31.7749	32	11	0	0	0	1	1	0	1	0	5.9	3.67	131	10.2	1.7	1	1	1	1	1	1	0	30	0	90	0	180	0	365
15056680	24312165	4.6	124	-1.816	1	82.9783	1	24.4444	52	5	0	1	1	0	0	0	0	0	4.6	3.32	75	12.6	1.6	1	1	1	1	1	1	0	30	0	90	0	180	0	365
14464165	27229141	6.2	247	-1.815	1	77.1303	1	28.6501	34	1	0	1	1	0	1	1	1	0	11.5	4.95	205	14.6	0.9	1	1	2	1	1	1	0	30	0	90	1	103.958	1	103.958
14635547	29275370	4.9	147	-1.815	1	77.7432	2	27.6813	40	3	0	0	0	0	0	0	0	0	12.8	3.84	161	12.4	0.9	1	1	1	0	1	0	0	30	0	90	0	180	0	365
18881730	22927632	5.5	193	-1.813	1	57.7735	1	34.8491	32	2	0	0	0	0	0	1	0	0	10.5	4.19	140	12.6	1.1	1	1	1	1	1	1	0	30	0	90	0	180	0	365
13158798	28435531	7.7	362	-1.81	1	66.8821	2	36.1395	132	15	1	0	0	0	1	1	1	0	10.4	3.84	134	10.3	2.6	1	1	1	0	1	1	0	30	1	72.8333	1	72.8333	1	72.8333
16792669	23237338	5.1	162	-1.81	1	81.8573	1	26.8302	82	6	0	1	1	1	1	0	0	0	7.9	3.58	195	10.9	1.7	1	1	2	0	1	0	1	5.91667	1	5.91667	1	5.91667	1	5.91667
12715413	24507257	5.4	185	-1.809	1	55.7039	1	25.6538	80	6	0	0	1	0	0	0	0	0	5.4	4.68	133	14.4	4.4	0	0	1	0	1	1	0	30	0	90	0	180	0	365
14385035	20480421	5	154	-1.806	1	80.1468	1	28.5143	54	4	0	0	1	1	1	0	1	0	14.9	1.94	304	5.8	3	0	1	2	1	1	1	0	30	0	90	0	180	0	365
15629967	21374493	5.5	192	-1.8	1	82.2829	1	31.0303	46	6	0	1	0	0	0	0	1	1	7.1	3.34	117	9.2	4.2	0	1	0	0	0	1	0	30	0	90	0	180	1	256
11529295	24312732	8.3	407	-1.795	1	66.6514	1	30.3673	36	9	0	0	0	0	0	0	1	1	7.2	3.56	159	11.6	6.5	1	1	2	0	1	1	0	30	0	90	0	180	1	330.375
14992632	25754094	6	230	-1.794	1	76.9793	1	29.1021	26	9	0	0	0	0	0	0	1	0	4.1	4.34	149	12.4	1	1	1	1	1	1	1	0	30	0	90	0	180	0	365
19381140	26947371	5.3	176	-1.792	1	60.4487	2	30.2016	31	8	0	0	0	1	0	1	0	0	22.4	4.04	371	15	0.8	1	1	1	1	1	1	0	30	0	90	0	180	0	365
19515690	25951150	6.6	275	-1.779	1	89.9086	1	27.6593	35	2	1	0	0	0	1	0	1	0	9.5	4.15	190	11.6	0.9	0	1	1	1	0	0	0	30	1	62.1667	1	62.1667	1	62.1667
10369528	23453786	5.3	175	-1.779	1	80.873	2	19.8234	78	6	0	0	0	0	0	1	0	0	21.9	3.73	164	11.6	1.5	0	1	1	0	1	0	1	5.16667	1	5.16667	1	5.16667	1	5.16667
18188554	28232254	5.5	190	-1.774	1	48.8257	1	22.3052	26	3	0	0	0	0	0	0	0	0	5.4	4.86	172	15.5	1.2	1	1	1	0	1	1	0	30	0	90	0	180	0	365
14074419	23848868	7.3	328	-1.768	1	84.9961	1	32.5878	53	4	0	0	0	0	0	1	1	0	11	4.63	178	13.3	1.3	1	1	2	1	1	1	0	30	0	90	0	180	0	365
19147503	24551761	6.3	251	-1.767	1	78.8803	1	25.8806	45	4	0	0	0	0	0	0	1	0	10.8	3.96	176	12.4	1.4	1	1	1	1	1	1	0	30	0	90	0	180	0	365
11882869	25074806	4.3	97	-1.765	1	65.9244	1	21.4546	27	0	1	0	0	0	0	1	0	0	11.9	3.98	275	14.4	0.7	0	1	2	0	0	0	0	30	0	90	0	180	1	352.375
16819157	29207053	4.2	89	-1.761	1	78.4615	2	24.3071	52	4	1	0	0	0	1	0	1	1	15.7	3.31	248	8.8	4.3	0	1	1	0	0	1	0	30	1	50.4583	1	50.4583	1	50.4583
12779135	23070449	4.5	112	-1.76	1	65.9627	1	31.5429	22	3	0	0	0	0	0	0	0	0	18.1	3.94	138	12.7	1.2	0	1	1	1	0	1	0	30	0	90	0	180	0	365
11936095	22063658	5.7	204	-1.756	1	88.9037	2	24.1795	39	9	0	0	0	0	0	0	0	0	15.8	4.31	135	14.2	1	1	1	1	0	0	0	0	30	0	90	0	180	0	365
11206683	25320758	5.6	196	-1.752	1	40.3145	1	27.6246	37	3	0	0	1	0	0	1	0	0	8.4	5.36	231	14.1	1.5	1	1	1	0	1	1	0	30	0	90	0	180	0	365
15067471	20950422	5.1	157	-1.745	1	65.3401	1	41.172	29	3	0	1	0	0	0	1	0	0	7.8	4.69	135	14.8	1.1	0	1	1	0	1	0	0	30	0	90	0	180	0	365
13692987	24724193	4.7	126	-1.742	1	82.5118	1	27.3438	69	10	0	1	0	0	1	0	0	1	3.9	3.06	184.74	9.8	4.9	1	0	1	0	1	0	0	30	0	90	0	180	1	314.417
13609136	23475520	5.2	164	-1.736	1	67.8568	1	27.1867	49	5	0	0	1	1	0	0	0	0	20.4	5.26	298	16.2	1	1	1	2	1	1	1	0	30	0	90	0	180	0	365
13396234	22890738	4.5	110	-1.734	1	73.9137	2	20.2848	70	8	0	0	0	1	0	1	0	0	11.312	2.16	221.26	6.1	0.6	1	0	1	0	1	0	0	30	0	90	0	180	0	365
14424384	28276707	4.8	133	-1.733	1	54.5083	2	30.363	22	2	0	0	0	0	1	1	0	0	2.1	2.47	110	8.1	0.6	1	1	1	0	1	1	0	30	0	90	0	180	0	365
12036721	24443695	5	148	-1.728	1	72.4949	2	37.6991	98	10	0	0	1	1	0	0	0	0	18.5	4.04	174	10.3	1.4	1	1	1	1	1	1	0	30	1	72.25	1	72.25	1	72.25
17486231	22886167	6.6	271	-1.727	1	86.0829	1	30.3592	67	7	0	0	1	0	1	0	1	0	15.1	3.16	314	9.7	1.3	0	1	2	1	1	1	0	30	1	44	1	44	1	44
18512507	28941357	5.8	209	-1.721	1	70.4687	1	27.7767	54	3	1	0	0	0	1	1	1	0	13.6	3.51	178	13.3	1.1	1	0	1	0	1	1	0	30	0	90	0	180	0	365
15442324	24588853	7	301	-1.717	1	87.449	2	20	57	3	1	0	0	1	1	1	1	0	13.8	3.69	284	11.4	0.9	0	1	0	1	1	1	0	30	0	90	0	180	1	346.042
14237967	20181934	4.6	116	-1.712	1	52.9956	1	26.6277	19	4	0	1	0	0	0	1	0	0	13.5	3.06	129	9.8	1	1	1	1	0	1	1	0	30	0	90	0	180	0	365
18771599	25459968	5.2	162	-1.71	1	62.1579	1	28.8875	48	7	0	1	1	0	0	0	0	0	18.9	4.1	317	13.4	1.2	1	1	2	1	1	0	0	30	1	53.375	1	53.375	1	53.375
16417748	29716543	5.8	208	-1.708	1	78.4338	2	31.938	48	1	0	0	0	1	0	1	0	0	9	2.97	297	9.3	0.8	1	1	2	1	1	1	0	30	0	90	0	180	0	365
14483533	22875567	6.7	277	-1.705	1	80.2045	1	26.6065	94	5	1	0	0	0	0	1	0	0	10.3	3.96	158	8.9	1.7	1	0	0	0	1	1	1	13.3333	1	13.3333	1	13.3333	1	13.3333
12306709	23148186	6.3	246	-1.702	1	79.2672	2	40.7422	100	11	0	0	0	0	1	0	1	1	10.342	2.27	250	7.1	0.9	1	1	1	1	1	1	0	30	1	51.1667	1	51.1667	1	51.1667
13258859	20303600	5.6	192	-1.7	1	45.9497	1	29.0688	33	7	0	0	0	1	0	0	0	0	15.9	4.48	217	14.8	1	1	1	1	1	1	0	0	30	0	90	0	180	0	365
19113397	21382394	6.5	261	-1.697	1	59.9451	2	29.5659	55	5	0	0	0	1	0	1	1	0	14.4	2.99	481	8.9	1	0	1	2	1	1	1	0	30	0	90	0	180	0	365
16371562	26400401	4.2	84	-1.696	1	84.0106	2	27.4573	34	9	0	1	0	0	1	0	0	0	9	2.91	228	7.3	0.7	1	1	1	0	1	1	0	30	0	90	0	180	0	365
10836215	25816769	13.6	807	-1.695	1	62.8554	1	31.2344	62	4	0	1	0	0	1	0	1	0	7.8	4.66	125	12	3.4	1	1	1	0	1	1	0	30	0	90	0	180	0	365
19857813	21931396	5.3	168	-1.688	1	52.4493	2	26.921	36	4	0	0	0	1	0	0	1	1	9	3.08	223	9.8	6.2	0	1	2	1	0	1	0	30	0	90	0	180	0	365
10004422	21255400	5.6	191	-1.687	1	78.04	1	20.049	42	5	0	1	0	0	1	1	0	0	12.8	4.25	193	13.4	0.9	1	1	1	1	1	0	0	30	0	90	0	180	0	365
12909450	24471930	4.8	129	-1.681	1	61.1645	1	27.9549	39	9	0	0	0	0	0	0	0	0	14.1	3.05	129	9.8	1.9	1	1	1	0	0	0	0	30	1	49.9583	1	49.9583	1	49.9583
15598102	29779287	5.7	198	-1.678	1	64.2946	1	26.4815	32	4	0	0	0	0	1	0	0	0	5.3	4.57	211	12.2	1	1	0	1	0	1	1	0	30	0	90	0	180	0	365
14864363	26485239	5.6	190	-1.674	1	41.5357	1	33.8154	25	0	0	0	1	1	0	0	0	0	18.6	5.07	280	15.1	1.1	0	1	1	1	1	0	0	30	0	90	0	180	0	365
16779663	28534532	5.2	159	-1.671	1	69.1374	1	27.7744	55	5	1	0	0	0	0	0	1	1	16	3.66	411	11.4	4.2	0	0	1	0	1	1	0	30	0	90	0	180	0	365
15216003	21898054	4.8	128	-1.668	1	82.7898	1	20.9086	28	6	0	0	0	0	0	1	0	0	4.2	4.61	197	14.1	1.2	0	1	1	0	1	1	0	30	0	90	0	180	0	365
15823580	23113092	5.1	151	-1.667	1	48.8564	2	34.2688	47	5	0	0	0	0	0	0	0	0	9.4	2.85	178	8.7	1.4	1	1	1	0	1	1	0	30	0	90	0	180	0	365
18905390	28292308	5.9	212	-1.66	1	70.8198	2	27.6701	28	0	0	0	1	0	0	1	0	0	15.1	4.26	227	13.3	0.9	0	1	1	1	1	0	0	30	0	90	0	180	0	365
13719014	29437498	6.2	235	-1.659	1	80.209	1	35.9184	120	11	0	0	0	0	1	1	1	0	3.6	3.04	21	9.3	0.8	1	0	0	1	1	1	1	26.4583	1	26.4583	1	26.4583	1	26.4583
13865399	21742019	4.5	104	-1.656	1	83.8234	1	22.6305	40	5	0	1	0	0	0	0	0	0	9.9	3.97	59	11.9	1.6	0	1	2	0	1	0	0	30	0	90	0	180	0	365
15380734	29383525	6.4	250	-1.654	1	90.9835	2	30.3926	56	2	0	1	0	0	1	1	1	0	14.6	4.37	142	13.9	0.7	0	1	2	1	1	1	0	30	0	90	0	180	1	186.583
10902350	25864126	6.7	273	-1.653	1	78.7711	1	28.9468	58	6	0	1	1	0	0	0	1	1	14.3	4.42	282	13.6	6.3	0	1	2	0	1	1	0	30	0	90	0	180	0	365
14550633	29946558	5.4	173	-1.653	1	61.3763	2	20.6382	43	5	1	0	0	0	0	0	1	1	6.7	4.7	165	14.5	4.9	0	1	1	1	1	1	0	30	0	90	0	180	0	365
16429696	27112715	5.7	196	-1.652	1	74.4053	1	32.1731	40	6	0	0	0	0	0	0	0	0	14.5	4.2	157	13.7	1.8	1	0	1	0	1	1	0	30	1	89	1	89	1	89
14228169	29566561	5.3	165	-1.649	1	80.746	2	29.0426	102	14	0	0	0	1	0	0	0	1	14.5	3.23	302	11	5.1	1	1	2	1	1	1	0	30	0	90	0	180	1	271.292
11415544	29979687	5.6	188	-1.648	1	77.1752	2	21.4619	52	9	0	0	1	0	0	0	0	0	12.9	4.35	171	14	1	1	1	2	0	0	0	1	2	1	2	1	2	1	2
10660558	24999822	6.9	288	-1.648	1	86.3165	2	30.5083	84	10	1	1	0	1	1	1	1	0	10.1	4.36	223	13.7	0.8	1	1	2	1	1	1	0	30	0	90	0	180	0	365
13574073	29971785	5.2	157	-1.645	1	82.4497	2	27.9901	22	1	0	0	1	1	0	0	0	0	12.8	3.89	263	11.4	0.8	0	1	1	1	1	0	0	30	0	90	0	180	0	365
17957832	21164559	5.4	172	-1.64	1	67.1085	1	23.1481	72	12	0	1	1	1	0	0	0	0	19.7	6.07	333	19.4	1.6	1	1	1	0	0	0	1	4.375	1	4.375	1	4.375	1	4.375
18907714	21939183	5	141	-1.637	1	64.1475	1	28.7953	23	5	0	0	0	0	1	1	0	0	8	4.49	218	14.4	0.8	1	1	1	1	1	1	0	30	0	90	0	180	0	365
13797555	24426489	4.9	133	-1.633	1	85.7385	1	24.6735	42	8	0	0	1	0	1	0	1	0	9.3	3.08	174	10.2	1.1	1	1	1	1	1	1	0	30	1	39.2917	1	39.2917	1	39.2917
19717191	24315044	5.5	179	-1.631	1	28.4565	1	28.2205	61	9	0	0	0	1	0	0	0	0	18	5.53	131	14.6	2.5	0	0	0	1	1	0	0	30	0	90	0	180	0	365
11163769	22146026	5.1	148	-1.628	1	65.4454	1	28.6264	24	6	0	0	0	0	1	1	0	0	8.8	4.85	159	16.2	1.1	1	0	1	0	1	1	0	30	0	90	0	180	0	365
17855768	21245379	5.5	177	-1.605	1	91.2446	2	36.0485	45	9	0	1	1	0	0	0	1	1	5.7	2.53	313	7.6	5.9	0	1	2	0	1	1	0	30	0	90	0	180	0	365
16721536	25235256	5.8	200	-1.604	1	71.6664	2	30.1035	24	4	0	0	0	1	1	1	1	0	4.9	4.09	131	12.8	0.9	1	1	1	1	1	1	0	30	0	90	0	180	0	365
19187816	21307836	5.4	169	-1.601	1	80.1576	1	33.5741	50	2	0	1	0	0	1	1	0	0	11.8	3.37	199	10.9	0.8	1	1	1	0	1	1	0	30	0	90	0	180	1	343.458
13188866	23178063	5	138	-1.598	1	84.3014	1	21.4159	66	5	0	1	1	0	0	0	1	1	8.2	2.3	189	7	4.1	1	1	1	0	1	0	0	30	0	90	0	180	0	365
19570969	27976497	4.3	84	-1.596	1	73.2808	2	22.6592	67	9	0	0	0	0	1	0	0	1	9.7	3.05	129	9.5	1.41	1	0	1	1	1	1	0	30	0	90	0	180	0	365
16228078	29786343	4.9	130	-1.594	1	69.3638	1	19.9286	30	7	0	1	1	0	0	0	0	0	3.5	2.3	146.28	7.8	1.1	1	1	1	1	1	1	0	30	0	90	0	180	0	365
18239382	25127837	5.5	176	-1.592	1	62.6868	1	29.1966	33	5	0	0	0	0	1	0	0	0	7.2	2.74	127	9.4	1	1	1	1	0	1	0	0	30	0	90	0	180	0	365
16487303	20727024	5.8	199	-1.591	1	67.0216	2	48.1388	96	7	0	1	0	0	0	1	0	0	3.8	4.06	118	11.3	0.6	1	1	1	1	1	0	1	22.125	1	22.125	1	22.125	1	22.125
15002251	22440108	4.8	122	-1.59	1	81.9598	2	29.3475	30	1	0	0	1	1	0	0	1	0	13.314	2.98	310	9.2	1	1	1	1	0	1	1	0	30	0	90	0	180	0	365
19337809	28080636	4.4	91	-1.587	1	60.2733	1	34.5157	21	6	0	1	1	0	0	1	0	0	7.1	2.44	114	8.3	0.7	1	1	2	1	1	1	0	30	0	90	0	180	0	365
11977493	29786733	4.7	114	-1.586	1	64.9955	2	22.494	22	1	0	0	1	0	0	1	0	0	4.1	3.31	193	10.8	0.5	0	1	1	1	1	1	0	30	0	90	0	180	0	365
11312786	21951654	4.7	114	-1.586	1	50.4368	2	39.2381	56	1	0	0	0	0	0	1	0	0	15	5.9	448	16.3	1.6	0	0	0	0	1	0	0	30	0	90	0	180	0	365
17490629	20391581	4.6	106	-1.582	1	83.4271	1	24.5899	78	12	0	0	1	0	0	0	0	1	11.3	3.37	208	9.8	4.6	1	1	2	0	1	1	0	30	1	84	1	84	1	84
16340856	26102439	4.6	106	-1.582	1	81.8899	2	27.3894	57	5	0	0	1	0	0	0	0	0	14.4	2.3	300	7	1.2	0	0	0	0	0	0	1	12	1	12	1	12	1	12
12989007	20113336	4.8	121	-1.577	1	72.7578	1	43.495	32	6	0	0	0	0	1	1	0	0	6.4	2.86	114	9.3	1.5	1	1	1	0	1	1	0	30	0	90	0	180	0	365
10969969	20144099	7	290	-1.574	1	63.7838	2	21.8695	29	1	0	0	0	1	0	0	1	0	8.6	3.63	455	11	0.9	0	1	2	1	1	1	0	30	0	90	0	180	0	365
13703589	22405539	5	136	-1.572	1	56.0236	1	33.5185	17	0	0	1	1	0	0	1	0	0	13.2	4.51	288	15.3	0.5	0	1	2	1	1	0	0	30	0	90	0	180	0	365
15684516	26123208	5.1	143	-1.563	1	55.5532	1	29.8606	23	5	0	0	0	0	0	0	0	0	6.9	3.18	107	10.3	1.2	1	1	1	0	1	1	0	30	0	90	0	180	0	365
16859446	25876090	4.9	127	-1.555	1	56.1394	1	24.0409	42	4	0	0	0	0	0	1	0	0	9	4.01	201	10.7	1.3	1	1	1	1	1	1	0	30	0	90	0	180	0	365
11457190	21256837	5.2	150	-1.554	1	49.1658	1	39.1415	23	3	0	0	0	0	1	1	0	0	5.2	4.76	248	14.7	0.8	1	1	1	0	1	1	0	30	0	90	0	180	0	365
12019744	22874241	5.1	142	-1.55	1	70.9499	1	39.1365	36	3	0	1	0	1	1	0	0	0	11.9	3.54	200	11.9	0.8	1	1	1	1	1	0	1	17.0833	1	17.0833	1	17.0833	1	17.0833
16622839	27624096	4.7	111	-1.547	1	77.4228	1	29.5798	25	5	1	0	1	0	1	1	0	0	13.8	2.57	121	8	0.7	1	1	1	1	1	1	0	30	0	90	0	180	0	365
11848597	23921396	5.2	149	-1.541	1	72.3396	1	27.9098	49	10	0	0	0	1	0	0	1	0	14.8	3.8	223	11.2	3.7	1	1	1	0	1	1	1	29.5417	1	29.5417	1	29.5417	1	29.5417
19632593	24777766	5.7	187	-1.535	1	72.9842	1	28.9823	73	10	0	0	0	0	1	1	0	0	5.7	3.56	160	11.4	0.8	1	1	1	1	1	0	0	30	0	90	0	180	0	365
11508828	28435746	5.7	187	-1.535	1	84.1746	1	32.1949	27	8	0	1	0	1	1	1	0	0	18.1	3.56	198	12.1	3.3	1	1	2	1	1	0	0	30	0	90	0	180	0	365
16612752	28406457	5.7	187	-1.535	1	44.7328	1	25.2023	36	9	0	1	1	1	1	1	0	0	19.8	5.03	228	15.1	1	1	0	1	0	1	1	1	4.375	1	4.375	1	4.375	1	4.375
15272822	22796619	5.3	156	-1.532	1	59.3525	1	27.8682	13	4	0	0	0	0	0	1	0	0	9.3	4.96	258	14.2	0.8	1	1	1	0	1	1	0	30	0	90	0	180	0	365
10464977	23034003	5.5	171	-1.527	1	85.8405	1	23.5898	41	11	0	0	0	1	1	0	1	0	12.6	4.07	159	12.9	1.6	1	1	1	0	1	1	0	30	0	90	0	180	0	365
13074311	26095534	5.8	194	-1.526	1	83.1066	2	24.2382	64	5	0	0	0	0	0	1	0	0	16.9	2.92	59	9.5	0.3	1	1	2	0	1	1	1	18.0833	1	18.0833	1	18.0833	1	18.0833
13843283	27151021	7.4	317	-1.525	1	65.9433	2	28.9959	37	5	0	1	0	0	1	1	1	0	5.2	3.57	148	10.8	0.9	1	1	2	1	1	1	0	30	0	90	0	180	0	365
15585862	23211954	5.1	140	-1.524	1	77.6501	1	33.3867	59	12	0	0	0	0	1	0	0	0	8.8	4.99	142	14.5	1	1	1	1	0	1	1	0	30	0	90	0	180	0	365
10409536	29415347	5.1	140	-1.524	1	63.5792	1	24.05	29	3	0	1	1	0	1	0	0	0	8.7	4.73	154	13.7	0.8	0	1	1	0	1	0	0	30	0	90	0	180	0	365
16931471	27319177	6.7	263	-1.523	1	68.38	2	27.1519	89	7	0	0	0	0	1	1	1	0	11	2.52	192	7.2	0.7	1	1	1	0	1	1	0	30	0	90	0	180	0	365
12174995	27770883	7.3	309	-1.521	1	71.3946	1	36.263	49	7	0	0	0	0	0	0	1	0	5.8	4.4	166	12.3	1.9	1	1	1	1	1	1	0	30	0	90	0	180	0	365
19962563	27993354	5.6	178	-1.518	1	67.7355	1	29.4648	43	1	0	0	0	0	0	1	0	0	11.7	3.39	176	10.6	0.7	0	1	1	0	0	1	0	30	0	90	0	180	0	365
11761593	25663231	5.5	170	-1.514	1	58.1352	1	22.3336	21	6	0	0	1	0	0	1	0	0	6.2	4.5	169	11.4	1	1	1	1	0	1	1	0	30	0	90	0	180	0	365
16517237	21782088	5.5	170	-1.514	1	77.9278	1	27.2544	29	5	1	0	0	0	1	1	0	0	10.9	4.44	198	13.7	0.8	1	1	1	0	1	0	1	14.1667	1	14.1667	1	14.1667	1	14.1667
19736371	25027844	4.8	116	-1.512	1	89.2844	1	29.522	34	3	0	1	0	0	1	0	0	0	7.6	3.32	150	10.6	1	0	1	1	0	0	0	0	30	0	90	0	180	0	365
17429918	20996217	4.7	108	-1.508	1	73.0895	1	25.3062	22	5	0	0	0	0	1	1	0	0	5.3	4.15	137	14.6	0.9	1	1	1	0	1	1	0	30	0	90	0	180	0	365
10389768	21411295	5	131	-1.507	1	44.5697	1	30.9889	22	2	0	0	1	0	0	0	0	0	11.3	4.55	144	14.4	0.9	0	1	2	0	1	0	0	30	0	90	0	180	0	365
18283969	26909705	5.3	154	-1.506	1	51.6887	1	39.6973	31	2	0	0	0	0	0	0	0	0	7.7	5.39	205	18.7	1	1	1	1	0	1	0	0	30	0	90	0	180	0	365
16202865	21865556	5.3	154	-1.506	1	49.3478	1	27.3523	44	4	0	1	0	0	0	1	1	0	23.5	4.23	146	13	1.5	1	1	1	0	1	1	0	30	0	90	0	180	0	365
11913943	26029515	5.6	177	-1.505	1	67.6275	1	30.3953	31	1	0	0	1	0	0	1	0	0	17.4	4.84	361	15	1	1	1	2	1	1	0	0	30	0	90	0	180	0	365
13423370	22836798	7.8	346	-1.502	1	91.5403	1	22.8883	31	2	0	0	0	1	0	1	1	0	10.6	4.5	230	14.2	1.2	0	1	2	1	1	1	0	30	0	90	0	180	0	365
12501907	25355884	5.5	169	-1.501	1	54.3243	2	32.7081	45	6	0	0	0	0	0	0	0	0	15.4	5.04	305	14.7	0.9	0	0	1	1	1	0	0	30	0	90	0	180	0	365
19565020	28427129	5.7	184	-1.496	1	52.1186	1	31.254	24	1	0	0	1	0	0	1	0	0	10.7	5.33	430	15.9	1.1	0	1	2	1	1	0	0	30	0	90	0	180	0	365
12323804	24357701	5	130	-1.494	1	67.8736	1	24.6623	28	2	0	0	1	1	1	0	0	0	6.6	4.4	186	13.3	0.7	1	1	1	1	1	1	0	30	0	90	0	180	0	365
11377888	26726765	5	130	-1.494	1	70.4181	1	23.701	25	2	0	1	0	0	1	1	0	0	5.5	3.68	169	12.3	0.7	1	1	1	0	1	1	0	30	0	90	0	180	0	365
11032489	29472048	4.6	99	-1.491	1	83.4858	2	23.2358	31	8	0	0	0	1	1	0	0	0	5	2.96	197	9.6	1.4	1	1	2	1	0	1	0	30	0	90	0	180	0	365
10759268	25392244	5.5	168	-1.488	1	71.5952	1	29.0875	37	3	1	1	0	1	0	0	0	0	11.2	3.99	135	13.2	1.4	0	1	1	0	1	0	0	30	0	90	0	180	0	365
15543145	24233902	4.5	91	-1.487	1	53.7493	2	34.5325	24	2	0	1	0	0	0	0	0	0	5.8	4.03	187.72	11.4	0.8	1	1	2	0	1	0	0	30	0	90	0	180	0	365
19913234	27749959	5.4	160	-1.484	1	88.6775	2	25.0606	32	1	0	0	1	0	0	1	0	0	6.7	3.7	286	11	0.8	0	1	1	1	1	0	0	30	0	90	0	180	0	365
17351798	23487223	7	283	-1.483	1	83.2457	2	36.5126	108	8	0	0	1	1	0	0	1	1	12	2.23	269	7	3.7	1	1	1	0	1	1	1	21.25	1	21.25	1	21.25	1	21.25
17478604	23506805	5	129	-1.481	1	65.1134	1	25.8334	86	7	0	0	0	0	1	1	0	0	5.9	4.56	144	14.3	0.8	1	1	1	0	1	0	0	30	0	90	0	180	0	365
13042664	24799960	4.6	98	-1.478	1	85.2535	1	28.359	36	6	0	1	0	0	1	0	0	0	7.3	2.37	116	9.2	6.6	0	1	1	0	0	0	0	30	0	90	0	180	1	342.25
15784583	25740922	4.9	121	-1.477	1	59.2288	1	61.0648	95	10	1	1	0	1	1	0	0	0	6.8	2.92	243	9.2	1.3	1	1	2	1	1	1	0	30	0	90	0	180	0	365
19450460	28989583	5.2	144	-1.476	1	68.648	2	33.3313	33	4	0	0	0	0	0	1	0	0	8	3.23	144	8.9	0.7	1	1	1	0	1	1	0	30	0	90	0	180	0	365
15037153	25734966	5.2	144	-1.476	1	77.5462	1	29.4427	20	2	0	0	0	0	0	1	0	0	13	4.27	215	13.4	1	1	1	2	1	1	0	0	30	0	90	0	180	0	365
19914120	21205843	5.2	144	-1.476	1	66.1369	1	12.8805	36	3	0	1	1	0	0	0	0	0	11.3	5.03	109	15	2.2	1	1	2	1	1	1	0	30	0	90	0	180	0	365
12933476	21130255	5.1	136	-1.472	1	88.5306	1	32.7365	45	6	0	0	1	1	0	0	0	0	19.6	3.38	117	11.1	1.4	1	1	1	0	1	1	0	30	0	90	0	180	0	365
13448345	24299121	5.7	182	-1.47	1	76.6291	1	25.4938	39	8	0	0	0	0	0	1	0	0	5.2	4.24	122	13	1	1	1	1	0	1	1	0	30	0	90	0	180	0	365
10292388	25667560	4.7	105	-1.469	1	74.0071	2	16.9532	70	6	0	0	0	1	0	0	0	0	7.4	3.66	316	7.9	0.6	1	0	1	1	1	1	0	30	0	90	0	180	0	365
16082951	29748082	6.3	228	-1.468	1	83.6094	2	25.486	84	10	0	0	0	0	0	0	1	0	19.9	3.32	136	10.3	2.7	1	0	1	0	0	0	1	3.45833	1	3.45833	1	3.45833	1	3.45833
12098571	20553314	6.3	228	-1.468	1	65.3915	1	35.5807	48	7	0	1	1	1	0	0	1	1	18.5	3.72	263	12	6.4	0	1	2	1	1	1	0	30	0	90	0	180	0	365
14487213	22224765	5.6	174	-1.466	1	63.3568	1	26.4427	59	6	0	0	0	0	0	0	1	1	5.9	2.86	199	10.5	12.6	1	1	1	0	1	1	0	30	0	90	0	180	0	365
16897590	28945492	4.6	97	-1.465	1	58.1229	1	38.1539	28	8	0	0	1	0	0	1	0	0	3.6	4.19	175.2	13.2	1.3	1	1	1	0	1	1	0	30	0	90	0	180	0	365
13998457	22470798	4.6	97	-1.465	1	68.5229	1	20.3129	82	11	0	0	0	0	1	1	0	0	9.2	2.13	157	6.6	0.6	1	1	1	1	1	1	0	30	0	90	0	180	0	365
12604664	27591805	5.2	143	-1.463	1	78.9246	1	31.5378	41	7	1	1	0	0	0	0	0	0	2.9	2.43	146.04	7.8	1.3	1	1	1	0	0	1	0	30	0	90	0	180	0	365
15650232	21772160	5.2	143	-1.463	1	68.7311	1	35.5918	57	11	0	1	0	0	0	0	1	0	7.2	2.59	167	8.7	1	1	1	2	0	1	0	1	12.2917	1	12.2917	1	12.2917	1	12.2917
14434596	29859413	6.1	212	-1.46	1	85.8705	1	27.3855	38	4	0	0	0	1	0	1	0	0	21.9	2.91	349	9.6	1.3	0	1	1	1	1	0	0	30	0	90	0	180	0	365
17978664	23203042	5.7	181	-1.457	1	67.3668	1	37.097	68	10	0	0	0	0	1	0	1	0	12.876	4.93	262.08	11.3	1.7	1	1	1	0	1	0	0	30	0	90	0	180	0	365
11528474	29237308	5.3	150	-1.454	1	55.1001	1	27.7551	22	2	0	1	1	0	0	0	0	0	15.4	4.68	241	14.3	1.1	0	1	2	1	1	0	0	30	0	90	0	180	0	365
15070908	20677006	4.6	96	-1.452	1	58.7502	1	24.2449	23	1	1	0	0	1	1	0	0	0	8.2	3.33	151	11	0.8	1	0	1	0	1	1	0	30	0	90	0	180	0	365
19865976	20563840	4.6	96	-1.452	1	48.3258	1	21.9755	27	4	0	1	0	0	0	1	0	0	4.9	4.77	130	14.1	0.7	1	1	1	1	1	1	0	30	0	90	0	180	0	365
18656828	23237185	5.9	196	-1.452	1	86.0212	1	22.4653	52	7	0	0	0	0	1	0	1	0	7.9	2.73	181.38	8.9	1.5	1	1	2	0	1	1	0	30	0	90	0	180	0	365
12200727	24127850	5.5	165	-1.449	1	50.9974	1	25.3705	20	0	0	0	1	1	0	0	0	0	8.2	4.91	192	14.8	1.1	0	1	1	1	1	0	0	30	0	90	0	180	0	365
18696761	20845079	5.5	165	-1.449	1	61.4536	2	25.7358	46	1	0	1	0	0	0	0	1	0	11.4	3.14	362	8.9	0.9	0	1	2	1	1	1	0	30	0	90	0	180	0	365
18270049	25743294	6.8	265	-1.449	1	62.1037	1	32.6348	25	7	0	0	0	0	1	1	1	0	11.1	3.55	257	11.5	0.8	1	1	1	0	1	1	0	30	0	90	0	180	0	365
17222513	25055557	5.8	188	-1.448	1	68.0701	1	24.9082	82	10	0	0	0	1	0	0	0	0	26.1	4.61	299	13.9	1	1	1	2	0	1	0	0	30	0	90	0	180	0	365
13239393	29442279	5.1	134	-1.446	1	84.5968	1	28.1049	73	6	0	0	0	0	0	0	0	1	12.6	4.15	135	9.6	8.7	1	1	1	0	1	0	0	30	0	90	0	180	0	365
15384912	20669247	5.1	134	-1.446	1	75.7083	2	23.2728	45	3	0	0	0	0	1	1	0	0	4.3	2.23	103	7.1	0.3	1	1	1	1	1	1	0	30	0	90	0	180	0	365
10151556	20815067	5.7	180	-1.444	1	71.104	2	32.2578	54	11	0	0	1	1	1	0	0	1	10.3	3.64	331	10.7	8.3	1	1	1	0	0	0	0	30	1	57.0417	1	57.0417	1	57.0417
12097503	29193088	5.7	180	-1.444	1	56.4621	1	22.7227	26	6	0	1	0	0	1	0	1	0	7	3.38	227	10.2	0.9	1	1	1	1	1	1	0	30	0	90	0	180	0	365
10402903	22331866	6.3	226	-1.442	1	82.5066	1	26.2044	47	6	0	0	1	1	1	0	0	0	11.4	3.24	379	10.6	1.4	1	1	1	1	1	0	0	30	0	90	0	180	0	365
10209410	28866593	5.3	149	-1.441	1	66.867	1	31.3986	25	5	0	1	0	1	1	0	0	0	11.9	3.79	239	11.8	1.2	1	1	1	0	1	1	0	30	0	90	0	180	0	365
14919373	24863432	4.9	118	-1.438	1	67.1114	1	26.9479	21	3	0	0	1	1	0	0	0	0	13	4.68	178	14.5	1.3	1	1	1	1	1	0	0	30	0	90	0	180	0	365
15662806	27371146	5.2	141	-1.437	1	62.1127	1	32.18	41	5	0	0	0	0	1	0	1	1	11.8	2.94	332	9.2	10.6	0	1	0	1	0	1	0	30	0	90	0	180	0	365
11524105	21444493	5.5	164	-1.436	1	88.8371	1	23.7118	51	6	0	0	0	0	1	1	0	0	9.1	2.16	111	10.6	1	1	1	1	1	1	0	0	30	0	90	0	180	0	365
12232510	27159344	5.5	164	-1.436	1	52.3106	1	29.2714	101	12	0	0	0	0	0	1	0	0	6	3.03	52	10.1	1.8	1	1	1	1	1	1	0	30	0	90	0	180	0	365
13483947	20464621	5.8	187	-1.435	1	47.6895	1	34.026	74	12	0	0	0	1	0	0	1	0	27.2	4.82	195	15.1	1.2	1	1	1	1	1	1	0	30	0	90	0	180	0	365
14515407	25883646	7.7	333	-1.433	1	76.5027	1	30.4977	34	5	0	0	0	0	1	0	1	0	3.2	2.71	166.86	8.5	0.9	1	1	1	1	1	1	0	30	0	90	0	180	0	365
17344280	25790706	5.1	133	-1.433	1	70.3029	1	20.8999	97	11	0	0	1	0	0	0	1	1	14.4	2.95	218	10	4.7	1	1	2	0	1	1	0	30	0	90	0	180	0	365
13685642	23456659	5.1	133	-1.433	1	76.0644	1	45.5511	20	6	0	0	0	0	1	1	0	0	5.8	4.92	123	15.2	1	1	1	1	1	1	1	0	30	0	90	0	180	0	365
16800170	21622732	6.7	256	-1.432	1	86.721	2	29.9534	81	9	0	1	0	0	0	0	1	0	4.4	4.04	204	12.7	2.5	1	1	1	1	1	1	0	30	0	90	0	180	0	365
11853440	24075090	4.7	102	-1.43	1	75.9908	1	20.227	33	7	0	0	0	0	0	1	0	0	9.52	2.57	116	8	1.2	1	1	1	1	1	1	0	30	0	90	0	180	0	365
15759378	20085834	5	125	-1.429	1	88.3561	1	27.5375	44	6	0	0	0	0	0	0	0	0	14.2	3.77	247.82	10.2	1.3	0	1	0	1	0	0	1	15.5	1	15.5	1	15.5	1	15.5
10288034	26588555	4.9	117	-1.425	1	59.6917	1	24.8981	24	2	0	0	0	0	1	0	0	0	10.7	5.13	147	15.6	0.3	1	1	1	0	1	0	0	30	0	90	0	180	0	365
11558546	24143344	5.6	170	-1.414	1	55.4956	1	30.9324	24	1	0	0	0	0	0	1	1	0	5.6	4.53	180	15.1	1.3	0	1	1	1	0	1	0	30	0	90	0	180	0	365
15697115	23686873	7.5	316	-1.412	1	75.0732	1	30.4867	47	6	0	1	1	1	0	0	1	0	13	5.17	177	16.1	1.148	0	1	2	1	1	1	0	30	0	90	0	180	0	365
17998681	27608843	4.9	116	-1.412	1	73.946	1	18.3391	55	10	0	0	0	0	0	0	1	1	7.3	3.79	204	11.9	3.4	1	1	1	1	1	0	0	30	0	90	0	180	0	365
15285031	28542883	5.2	139	-1.411	1	55.7023	1	32.2739	23	3	0	0	1	0	0	1	0	0	8.6	5.11	282	16.1	0.8	1	1	1	0	1	1	0	30	0	90	0	180	0	365
18882731	29684057	4.5	85	-1.409	1	70.6259	1	26.0128	41	2	0	1	0	0	0	1	0	0	3.8	4.1	198	12.1	0.6	1	1	1	0	1	1	0	30	0	90	0	180	0	365
13371659	28331692	4.8	108	-1.408	1	51.0999	1	33.722	24	5	0	0	0	0	0	1	0	0	18.1	2.82	162	9.1	0.6	1	1	1	0	1	1	0	30	0	90	0	180	0	365
16828559	23052417	4.8	108	-1.408	1	69.1629	1	25.8967	55	6	0	0	1	1	0	0	0	1	8.2	3.32	238	10.6	7.5	1	1	1	0	1	1	0	30	0	90	0	180	0	365
15949956	20424554	5.1	131	-1.407	1	46.7629	1	31.5695	20	3	0	0	0	0	0	1	0	0	21.2	4.08	248	12.8	0.9	1	1	1	1	1	1	0	30	0	90	0	180	0	365
18566770	23341120	6.4	231	-1.407	1	73.6861	1	28.9824	31	5	0	1	0	0	0	1	0	0	4.4	4.07	138	13.5	0.9	1	1	2	0	1	0	0	30	0	90	0	180	0	365
12816685	26339254	6	200	-1.404	1	65.8338	1	24.1198	18	1	0	0	1	0	0	0	0	0	7.1	5.22	206	15	0.6	0	1	1	1	1	0	0	30	0	90	0	180	0	365
19526736	29809656	5.2	138	-1.398	1	78.0912	1	30.3674	43	8	0	1	0	0	1	1	0	0	3.7	2.66	213	10.3	1.2	1	1	1	1	1	0	0	30	0	90	0	180	0	365
19997448	23560173	5.2	138	-1.398	1	53.554	2	34.2743	39	4	0	0	0	0	1	0	0	0	4.7	3.99	205	11.4	0.6	1	0	1	0	1	1	0	30	0	90	0	180	0	365
16716950	23945318	5.2	138	-1.398	1	73.8209	1	32.7715	54	2	0	1	0	1	1	1	0	0	11.5	4.45	180	14.3	1.1	0	1	1	1	1	0	0	30	0	90	0	180	0	365
15057419	22116922	5.7	176	-1.392	1	48.3517	1	32.9112	26	1	0	0	1	0	0	1	0	0	8.8	4.77	153	13.8	1.7	0	1	2	1	0	0	0	30	0	90	0	180	0	365
19502815	23280294	6.3	222	-1.39	1	73.3675	2	56.7569	38	3	0	0	1	1	1	1	0	0	17	3.97	264	11.8	0.8	0	1	2	1	1	1	1	21.7917	1	21.7917	1	21.7917	1	21.7917
12383901	21583188	6.2	214	-1.386	1	72.0461	1	33.8188	45	7	0	0	0	0	1	0	1	0	10.1	4.22	272	13.3	1.8	1	1	1	1	1	1	0	30	0	90	0	180	0	365
18616246	23480143	4.9	114	-1.386	1	55.4998	1	26.6835	22	1	0	0	1	0	0	1	0	0	5.3	5.32	272	16.8	0.9	0	1	1	1	1	0	0	30	0	90	0	180	0	365
13897727	27611500	4.9	114	-1.386	1	73.7176	2	17.1403	38	6	0	0	0	0	0	0	1	1	7.6	3.23	233	9.5	9.3	0	1	1	1	1	1	0	30	0	90	0	180	0	365
17716191	27885469	5.2	137	-1.385	1	78.1905	1	25.869	24	3	0	0	0	0	1	1	0	0	7.1	4.16	174	12.7	0.8	1	1	1	0	1	1	0	30	0	90	0	180	0	365
11730347	28621941	5.2	137	-1.385	1	75.8461	1	31.8694	43	4	1	0	1	0	0	0	0	0	10.3	4.05	422	12.7	1.2	0	0	1	1	1	0	0	30	0	90	0	180	0	365
13190496	29844431	5.2	137	-1.385	1	78.9533	2	31.4201	43	3	0	0	1	0	1	1	0	0	7.3	5.15	264	13.9	0.6	0	1	0	0	1	1	0	30	0	90	0	180	0	365
16357828	24339081	5.8	183	-1.383	1	78.6401	2	26.6476	48	1	0	0	0	1	1	1	0	0	13.3	3.67	199	11.3	0.6	1	1	2	0	1	0	0	30	0	90	0	180	0	365
17370015	27316418	5.8	183	-1.383	1	83.2561	2	35.8794	36	3	0	1	0	0	0	1	0	0	9.3	3.83	167	12.2	1.2	0	0	2	1	0	0	0	30	0	90	0	180	0	365
18311360	23411593	7.4	306	-1.382	1	76.1451	2	39.3119	47	8	0	0	1	0	1	1	1	0	13.3	3.24	219.66	10	1	0	1	2	1	1	1	0	30	0	90	0	180	0	365
14791165	22264795	5.1	129	-1.381	1	76.7491	2	34.2743	24	3	0	0	0	0	1	1	0	0	6.2	3.78	218	8.1	1	1	1	1	0	1	1	0	30	0	90	0	180	0	365
19818283	24289215	5.7	175	-1.379	1	86.7333	1	22.5746	71	9	1	0	0	1	1	0	0	0	8.3	2.82	120	8.5	4.4	1	1	1	0	1	1	1	15.1667	1	15.1667	1	15.1667	1	15.1667
18483037	29865425	4.7	98	-1.378	1	81.7831	1	28.1107	54	4	0	0	1	0	0	1	0	0	7.5	3.01	206	8.9	0.9	0	1	1	0	0	1	1	9.25	1	9.25	1	9.25	1	9.25
10210981	22317400	5.6	167	-1.375	1	66.2024	2	31.4844	19	3	0	1	1	0	1	1	0	0	18.2	4.65	287	14	0.8	0	1	1	1	1	0	0	30	0	90	0	180	0	365
10060531	27040798	4.9	113	-1.373	1	75.3588	1	29.3758	35	7	0	0	0	1	1	1	0	0	6.7	4.59	196	12.6	1	0	1	1	1	1	1	0	30	0	90	0	180	0	365
15007699	23433523	5.2	136	-1.372	1	62.9535	1	22.0841	38	3	0	0	1	1	0	0	0	0	9.9	4.87	130	14.6	0.8	0	1	2	1	1	0	0	30	0	90	0	180	0	365
18940273	20380581	5.5	159	-1.371	1	82.1368	1	28.3891	55	2	0	0	0	1	1	1	0	0	3.9	3.4	183	10.8	0.8	0	1	1	1	1	0	0	30	0	90	0	180	0	365
11984647	25146721	5.5	159	-1.371	1	52.2292	1	27.9984	96	7	0	1	1	0	0	1	0	0	22.7	4.71	239	14.4	1.7	1	1	2	1	1	1	0	30	0	90	0	180	0	365
14256922	22962233	7.1	282	-1.37	1	72.6417	1	25.4981	32	3	0	0	0	0	1	1	0	0	10.1	4.38	285	13.2	1.1	1	1	1	1	1	1	0	30	0	90	0	180	0	365
13707652	22572245	4.8	105	-1.369	1	81.8648	1	28.9619	23	3	1	0	0	0	0	0	0	0	8.4	4.65	184	12.2	1	0	1	1	0	1	0	0	30	0	90	0	180	0	365
11815367	24406973	5.7	174	-1.366	1	69.1716	2	33.3956	29	6	0	0	0	0	0	1	1	0	8.8	3.52	253	10.6	0.8	1	1	1	1	1	1	0	30	0	90	0	180	0	365
11174133	25670333	5.7	174	-1.366	1	71.3614	1	27.2463	24	4	0	0	0	0	0	1	1	0	8.3	4.57	138	14.4	1	1	1	1	0	1	1	0	30	0	90	0	180	0	365
19459062	24957420	5.6	166	-1.362	1	81.4071	1	28.4055	24	5	0	0	0	0	1	1	0	0	8.9	4.82	234	14.9	1	1	1	1	0	1	0	0	30	0	90	0	180	0	365
17970554	21118822	8.5	389	-1.361	1	69.5784	1	44.892	63	8	1	0	0	1	1	0	1	0	14.3	3.69	219	11	3.6	0	1	1	0	0	1	0	30	0	90	1	165.083	1	165.083
14331151	24487999	5.9	189	-1.361	1	78.5663	1	25.0506	50	6	0	0	1	1	0	0	0	0	17.5	3.69	177	11.5	3	1	1	1	1	1	1	0	30	0	90	0	180	0	365
18899509	24064930	4.9	112	-1.36	1	70.7475	2	26.9326	26	5	0	0	0	1	0	0	0	0	13.1	2.86	149	7.6	0.7	1	1	1	1	1	1	0	30	0	90	0	180	0	365
10730901	21130090	4.9	112	-1.36	1	76.4195	1	24.8163	37	3	0	0	0	0	1	1	0	0	21.1	2.94	175	8.9	1	1	1	1	0	1	1	0	30	0	90	0	180	0	365
16118468	22076879	5.5	158	-1.358	1	69.7248	1	24.8	52	6	0	0	1	0	1	0	1	1	8.9	2.53	109	7.948	6.2	1	1	1	1	1	1	0	30	0	90	0	180	0	365
15808752	22526777	5.5	158	-1.358	1	71.443	2	23.6521	56	9	0	0	1	1	0	1	0	0	21.6	3.66	204	10.7	0.8	1	1	2	0	0	1	1	8.20833	1	8.20833	1	8.20833	1	8.20833
15312951	26345674	4.8	104	-1.356	1	49.3798	2	27.8226	35	4	0	0	0	0	0	1	0	0	11.2	3.89	280	12.1	0.7	0	1	1	0	1	1	0	30	0	90	0	180	0	365
10952156	26929743	5.1	127	-1.355	1	94.6335	1	27.0217	97	5	0	0	1	0	1	0	0	0	19.7	3.01	189	10.2	1.7	0	1	0	0	1	0	1	2.95833	1	2.95833	1	2.95833	1	2.95833
13315170	20412459	5.4	150	-1.354	1	88.1575	1	26.3856	43	4	0	0	0	0	1	0	0	0	7.1	3.28	179	10.9	1.2	1	1	1	0	1	1	0	30	0	90	0	180	0	365
15871349	21322025	5.4	150	-1.354	1	70.1578	1	29.4983	25	9	0	0	0	0	1	1	0	0	13.364	2.84	192	8.8	0.9	1	1	1	1	1	0	0	30	0	90	0	180	0	365
12007450	27901658	5.4	150	-1.354	1	79.0754	1	20.5646	27	4	0	0	0	0	0	1	0	0	9.1	4.73	326	15.1	1.3	1	1	1	1	1	1	0	30	0	90	0	180	0	365
19196743	25772099	4.7	96	-1.352	1	79.5578	2	28.9823	37	4	0	0	0	0	1	1	0	0	5.7	4.01	221	12	0.9	1	1	1	1	1	1	0	30	0	90	0	180	0	365
17825489	24502826	4.7	96	-1.352	1	55.8468	1	25.8273	33	1	0	0	1	0	0	0	0	0	11.9	2.47	306	8.2	0.8	1	1	1	0	1	1	0	30	0	90	0	180	0	365
11153536	28098133	4.6	88	-1.348	1	51.5936	1	29.887	27	4	0	0	1	0	0	0	0	0	14.6	3.36	180	10.3	0.8	1	1	1	0	1	1	0	30	0	90	0	180	0	365
18433307	22752120	4.6	88	-1.348	1	70.9847	1	28.3239	57	10	0	0	0	0	1	0	0	0	12.1	2.9	119	7.7	1.3	1	1	1	1	1	1	0	30	0	90	0	180	0	365
10523060	23816812	5.2	134	-1.346	1	91.27	2	25.4399	48	6	1	0	0	0	1	0	0	0	11.6	4.16	239.76	12.3	1.3	0	0	0	0	1	0	0	30	0	90	0	180	0	365
17827226	25014254	7.1	280	-1.344	1	79.5356	2	22.1787	44	4	0	1	1	1	0	0	1	0	8.1	4.34	427	10.4	0.9	0	0	2	0	1	1	1	22.4167	1	22.4167	1	22.4167	1	22.4167
14391648	28281344	5.8	180	-1.344	1	70.7691	1	32.299	46	3	0	0	0	1	0	1	1	0	12.2	3.48	305	10.6	1.3	1	1	2	0	1	1	0	30	0	90	0	180	0	365
18631729	26282128	4.8	103	-1.343	1	52.4083	1	32.9188	17	4	0	0	0	0	0	0	0	0	14.6	3.27	174	9.3	0.8	1	1	1	0	1	1	0	30	0	90	0	180	0	365
15560467	25112919	6.4	226	-1.342	1	83.6974	1	27.5927	47	8	0	0	0	1	1	0	0	0	3.9	3.57	120	10.3	1.6	1	1	1	1	1	0	0	30	0	90	0	180	0	365
13442558	22665778	5	118	-1.338	1	67.4723	2	25.8519	82	8	0	1	0	0	0	0	0	0	8.6	2.91	187	8.4	1.8	1	1	2	0	1	0	0	30	0	90	0	180	0	365
15474165	28922806	5	118	-1.338	1	69.7189	1	23.2358	24	4	0	0	0	0	0	0	0	0	6.4	4.07	187	12.7	0.8	1	1	1	0	1	1	0	30	0	90	0	180	0	365
14683878	27651602	5	118	-1.338	1	65.9807	1	26.1922	24	0	0	0	1	0	0	0	0	0	14.4	4.56	243	14.6	0.7	0	1	1	1	1	0	0	30	0	90	0	180	0	365
16108210	23482334	5.3	141	-1.337	1	79.1815	1	28.3906	34	9	0	0	0	0	1	1	0	0	6.8	4.16	137	11.9	0.9	1	1	1	0	1	1	0	30	0	90	0	180	0	365
19341048	22078033	5.3	141	-1.337	1	73.4758	2	37.9033	44	9	0	0	1	1	1	0	0	0	10.6	3.11	233	9.2	1.6	1	1	1	0	1	1	0	30	0	90	0	180	0	365
15107144	20138568	5.9	187	-1.335	1	76.9915	1	29.1314	50	2	0	0	0	0	0	0	0	0	13.1	3.79	278	11.6	1.9	0	1	2	0	1	0	0	30	0	90	0	180	0	365
10720642	24913348	4.9	110	-1.334	1	68.9455	1	33.6181	30	1	0	0	0	0	0	1	0	0	4.6	3.92	275	12.3	0.9	1	1	1	0	1	1	0	30	0	90	0	180	0	365
14705409	29920547	4.9	110	-1.334	1	66.9498	1	33.5152	17	7	1	1	0	0	0	1	0	0	23	2.7	128	9	1	1	1	2	0	1	0	0	30	0	90	0	180	0	365
19199762	27023469	5.2	133	-1.333	1	53.8977	1	30.5389	28	1	0	0	1	0	0	0	0	0	15.4	5.01	247	16.2	0.7	0	1	2	1	1	0	0	30	0	90	0	180	0	365
11207146	26571512	7.1	279	-1.331	1	81.9951	2	29.5139	70	10	0	0	0	0	0	0	1	1	10.9	4.37	297	13.8	6	1	1	1	1	1	1	0	30	0	90	0	180	0	365
10829250	21227574	4.8	102	-1.33	1	68.3854	1	26.045	26	3	0	0	1	0	0	1	0	0	5.2	3.81	146	11.8	1.1	1	1	1	1	1	1	0	30	0	90	0	180	0	365
15289901	24615497	5.1	125	-1.329	1	69.4156	1	27.726	39	8	0	0	0	0	1	0	0	0	5.8	3.87	105	10.8	0.9	1	1	1	0	1	1	0	30	0	90	0	180	0	365
19742322	27084745	5.4	148	-1.328	1	81.3136	1	29.3146	26	3	0	0	1	0	0	0	0	0	10.6	4.48	322	13.6	1.1	0	1	2	1	1	0	0	30	0	90	0	180	0	365
19192343	25550635	5.4	148	-1.328	1	84.9813	2	32.1717	20	1	0	0	1	1	0	0	0	0	8.5	4.45	228	13	0.6	0	1	2	1	1	0	0	30	0	90	0	180	0	365
11755038	28415181	5.7	171	-1.327	1	70.8538	1	31.9329	60	5	0	0	1	1	1	0	1	0	11.8	3.89	165	11.8	2.6	1	1	2	0	1	1	0	30	0	90	0	180	0	365
16175900	20589785	7.3	294	-1.326	1	77.0177	1	30.1899	52	5	0	0	1	1	1	0	1	0	6.4	4.84	185	13.3	2.3	1	1	1	0	1	1	0	30	0	90	0	180	0	365
11911589	27293317	7.6	317	-1.325	1	63.8515	1	35.3848	64	11	0	1	1	0	0	0	1	1	14.5	2.69	238	8.1	7.9	1	1	2	0	0	1	1	1	1	1	1	1	1	1
18964122	22236689	6.6	240	-1.324	1	75.3914	2	37.4483	32	7	0	1	0	1	0	0	1	0	7.5	3.62	198	11.4	0.9	1	1	1	1	1	1	0	30	0	90	0	180	0	365
14931084	23220062	5.3	140	-1.324	1	46.5328	1	26.9332	19	0	0	0	1	0	0	1	0	0	13.3	4.25	205	13.2	0.8	0	1	2	1	1	0	0	30	0	90	0	180	0	365
12224488	27459023	4.6	86	-1.322	1	76.0481	1	26.0247	55	5	0	0	0	0	0	0	0	0	5.6	3.95	127	12.4	1.5	0	1	1	1	0	0	0	30	0	90	0	180	0	365
11870254	21722638	4.9	109	-1.321	1	70.6867	1	24.6598	41	3	0	0	1	0	1	0	0	0	5.9	3.97	254	13	1.1	1	1	1	0	1	1	0	30	0	90	0	180	0	365
19875679	29286741	4.9	109	-1.321	1	76.6018	1	27.0532	36	5	0	0	0	0	0	0	0	0	3	2.82	85	10.4	1	1	1	1	0	1	1	0	30	0	90	0	180	0	365
13990024	25987120	4.9	109	-1.321	1	75.7659	1	34.0245	31	4	0	0	1	1	0	0	0	0	10.4	3.12	174	9.6	2.5	0	1	2	0	0	0	0	30	0	90	0	180	0	365
15723530	24548521	4.9	109	-1.321	1	61.3922	1	28.8586	44	4	0	1	0	1	0	0	1	0	9.8	3.51	222	11.4	3.8	0	1	2	1	1	1	0	30	0	90	0	180	0	365
12523062	22646278	5.2	132	-1.32	1	61.4871	1	21.9084	31	1	0	1	0	0	0	1	1	0	5.1	2.84	188	9.2	0.6	0	1	1	0	1	1	0	30	0	90	0	180	0	365
17533829	22188171	5.5	155	-1.319	1	70.9051	1	29.1021	48	4	0	1	0	0	1	0	1	0	4.3	3.46	192	10.8	3.1	1	1	2	1	1	1	0	30	0	90	0	180	0	365
18999226	28189300	5.5	155	-1.319	1	71.989	1	43.0495	48	3	0	1	1	1	0	0	1	0	10.4	2.83	262	9.3	4	0	1	2	0	0	1	0	30	0	90	0	180	0	365
17366335	25003620	5.4	147	-1.315	1	86.6617	2	23.03	95	14	0	1	1	0	1	1	0	0	12.9	4.21	252	12.7	1.1	1	1	2	0	1	1	0	30	1	60.3333	1	60.3333	1	60.3333
17112925	25146698	4.7	93	-1.313	1	65.7127	1	20.1225	30	6	0	0	0	0	0	0	0	0	9	2.85	103	9.6	1.1	1	1	1	0	1	1	0	30	0	90	0	180	0	365
15530703	29882526	5	116	-1.312	1	72.5626	1	21.7951	26	6	0	0	0	0	1	0	0	0	7	4.9	145	15	0.8	1	1	1	0	1	1	0	30	0	90	0	180	0	365
14872672	29294271	5.3	139	-1.311	1	71.8761	2	25.9513	66	13	0	0	1	1	0	0	1	1	9.3	2.74	137	8.4	3.5	1	1	1	1	1	1	0	30	0	90	1	138	1	138
17079679	20651284	5.6	162	-1.31	1	73.1584	1	29.4283	48	4	1	1	0	0	0	0	1	0	3.4	3.17	100	10.1	1.5	0	1	2	1	1	1	0	30	0	90	0	180	0	365
18210061	20044738	5.9	185	-1.309	1	76.8017	2	21.9483	39	8	0	1	0	1	0	1	0	0	16.5	3.23	420	7.8	0.8	1	1	2	1	1	0	0	30	0	90	0	180	0	365
17434433	29596162	4.9	108	-1.308	1	85.7057	1	31.0068	38	6	0	0	0	0	0	0	0	0	5.5	3.65	147	12	0.8	1	1	1	0	1	1	0	30	0	90	0	180	0	365
12872523	29464465	4.9	108	-1.308	1	39.5683	1	16.8078	18	3	0	0	0	0	0	1	0	0	4.9	4.64	197	13.6	1	1	1	1	0	1	1	0	30	0	90	0	180	0	365
14886791	20886139	5.2	131	-1.307	1	63.133	2	24.2403	79	10	1	0	0	0	0	0	0	1	6.9	3.59	166	11	6.2	1	0	1	1	1	0	0	30	0	90	0	180	0	365
13592862	27156249	4.8	100	-1.304	1	77.0673	1	24.2864	42	12	0	0	0	0	1	1	0	0	13.6	4.76	200	15.5	1.1	1	1	1	0	1	1	0	30	0	90	0	180	0	365
17645766	24493468	4.8	100	-1.304	1	56.3989	1	31.6937	25	9	0	0	1	0	0	0	0	0	6.7	4.15	212	13.5	1.3	1	1	2	0	1	1	0	30	0	90	0	180	0	365
17635048	22020275	5.1	123	-1.303	1	82.4845	1	29.8373	59	4	0	0	0	0	0	0	1	0	16.3	3.25	227	10.3	1.2	1	1	1	1	1	0	0	30	0	90	0	180	0	365
14139501	23134035	5.4	146	-1.302	1	53.5843	1	32.4376	82	14	0	0	0	0	1	0	0	1	6.9	2.94	135	9.9	6.5	1	1	2	0	0	1	1	7.45833	1	7.45833	1	7.45833	1	7.45833
14710557	26935269	4.7	92	-1.3	1	70.8264	2	29.3889	110	9	0	0	0	0	0	0	1	1	7	2.83	149	9.3	6.8	1	1	1	0	1	1	0	30	0	90	1	107.167	1	107.167
12065081	24571829	4.7	92	-1.3	1	62.4569	2	35.6161	63	2	0	1	1	1	1	0	0	0	15.5	3.33	348	9.8	0.8	1	1	1	0	1	1	0	30	0	90	0	180	0	365
13446881	29512879	5.6	161	-1.297	1	67.2247	1	20.6667	140	16	0	0	1	0	1	1	0	0	14.7	3.84	179	12.1	1.9	1	0	1	0	1	1	0	30	0	90	0	180	0	365
14188737	23813472	5.9	184	-1.296	1	62.4232	2	27.9806	31	5	1	1	0	0	1	0	0	0	5.2	3.85	263	9	0.8	1	1	2	0	1	0	0	30	0	90	0	180	0	365
16083153	26945910	6.2	207	-1.295	1	71.8735	1	30.2883	36	1	0	0	1	1	1	1	0	0	18.5	4.75	237	13.9	0.9	1	1	1	1	1	1	0	30	0	90	0	180	0	365
11617629	27409048	4.9	107	-1.295	1	60.3927	1	22.7238	57	4	0	1	1	1	1	1	0	0	7.1	3.53	147	11	1.1	1	1	2	1	0	1	0	30	0	90	0	180	0	365
10510839	23388303	4.8	99	-1.291	1	77.1118	2	18.6367	52	4	0	0	0	1	1	0	0	1	11.8	2.86	216	8.2	3.4	1	1	1	0	1	0	0	30	0	90	0	180	0	365
14171795	26672521	4.8	99	-1.291	1	78.2981	2	27.8837	39	4	0	1	1	0	0	0	0	0	7.8	2.78	305	7.7	1.6	1	1	1	0	1	1	0	30	0	90	0	180	0	365
15511352	26248412	5.1	122	-1.29	1	73.4775	1	37.1716	59	13	0	1	0	1	1	0	0	0	7.7	4.06	191	12.4	0.8	1	1	1	1	1	1	0	30	0	90	0	180	0	365
19947284	21863330	5.1	122	-1.29	1	78.8325	1	31.1378	44	12	0	0	0	0	1	0	0	1	7.7	3.39	204	10.7	9.9	1	1	1	0	1	0	0	30	0	90	0	180	0	365
17327851	29066515	5.3	137	-1.285	1	65.3806	1	27.9321	27	2	1	0	0	0	0	1	1	0	17.7	3.47	594	8.6	0.9	1	1	1	1	1	1	0	30	0	90	0	180	0	365
15801596	20167291	5.6	160	-1.284	1	69.0507	1	25.0474	79	11	0	0	1	0	1	1	0	0	10.8	4.27	269	11.5	1.3	1	1	2	1	1	0	1	12.5	1	12.5	1	12.5	1	12.5
10903792	24903719	5.6	160	-1.284	1	92.0037	1	26.242	63	6	0	0	0	1	1	0	1	0	9.3	2.59	391	8	1.5	1	1	2	1	0	1	0	30	0	90	1	111.458	1	111.458
14161008	20525202	4.9	106	-1.282	1	83.7213	2	25.4934	63	7	0	1	1	0	1	1	0	0	10.4	3.42	249	11.5	1.5	1	1	2	1	1	1	0	30	0	90	0	180	1	206.583
17200311	21779026	5.5	152	-1.28	1	91.8014	1	23.4797	54	2	0	0	1	1	1	0	0	0	16.3	3.86	316	11	1.8	0	1	1	0	1	0	0	30	0	90	0	180	0	365
12395381	26583115	4.8	98	-1.278	1	67.8677	2	29.0966	76	9	0	0	1	0	0	0	1	1	11	2.57	356	8.9	6.6	1	1	2	0	1	1	0	30	0	90	1	165.083	1	165.083
10180134	27497725	4.8	98	-1.278	1	67.3303	1	29.8335	65	12	0	1	1	0	0	0	0	1	7.2	2.28	150	7.7	11.1	1	1	1	1	1	1	0	30	0	90	0	180	0	365
12467745	23380451	4.8	98	-1.278	1	79.156	2	33.7709	30	3	0	0	1	1	1	0	0	0	15.1	4.09	282	12.9	0.9	1	0	1	1	1	1	0	30	0	90	0	180	0	365
18108260	28828255	5.4	144	-1.276	1	45.8982	1	30.4675	20	2	0	0	1	0	0	1	0	0	8.8	4.5	219	13.4	1	0	1	2	1	1	0	0	30	0	90	0	180	0	365
11659290	29511572	5	113	-1.273	1	78.4349	2	25.7228	51	4	0	0	0	0	1	0	0	0	24.9	2.41	438	6.6	1.2	0	1	1	0	1	0	0	30	0	90	0	180	0	365
15378461	23508818	5	113	-1.273	1	64.6321	1	30.2773	32	6	0	0	1	0	0	1	0	0	9.5	4.04	163	12.8	1	1	1	1	1	1	1	0	30	0	90	0	180	0	365
18288301	29496583	5.3	136	-1.272	1	83.9583	1	23.2038	96	10	0	0	1	1	0	1	0	0	9.962	2.66	48	9	1.3	0	1	1	1	1	0	1	10	1	10	1	10	1	10
17154687	28697380	5.6	159	-1.271	1	80.8953	2	24.0218	81	6	0	0	1	0	1	1	0	0	7.7	3.83	112	12.9	1.4	1	1	1	1	1	0	1	8.04167	1	8.04167	1	8.04167	1	8.04167
10224171	22869503	6.9	259	-1.271	1	79.1282	1	30.1652	56	9	0	0	0	0	0	1	1	0	6	4.06	158	11	0.9	1	1	2	0	1	1	0	30	0	90	0	180	0	365
14811844	21404330	7.5	305	-1.269	1	68.7697	1	28.1157	50	5	0	0	0	1	0	0	1	0	10.2	4.78	159	15.1	2.2	0	1	1	1	1	0	0	30	0	90	0	180	0	365
16947984	26066171	4.9	105	-1.269	1	64.4183	1	26.2845	26	9	0	0	0	0	1	1	0	0	8.8	4.89	157	17.2	0.8	1	1	1	0	1	0	0	30	0	90	0	180	0	365
12207573	23051773	4.9	105	-1.269	1	75.3417	1	23.6033	37	4	0	0	0	0	0	0	0	0	8.5	3.88	151	13.6	1.1	1	1	1	0	1	1	0	30	0	90	0	180	0	365
10984108	28503629	4.9	105	-1.269	1	70.8583	1	31.2842	33	5	0	0	0	1	1	0	0	0	18.7	4.22	237	12.5	1	1	1	1	1	1	1	0	30	0	90	0	180	0	365
12642829	21088470	5.2	128	-1.268	1	73	1	31.6158	33	4	0	1	0	0	1	1	0	0	12.1	2.72	157	8.7	1.1	1	1	2	0	1	1	0	30	0	90	0	180	0	365
17754293	21086123	5.2	128	-1.268	1	79.5089	2	32.8662	43	7	0	0	1	1	1	0	1	0	13.6	3.01	272	8.6	1.8	1	1	1	0	1	1	0	30	0	90	0	180	1	180.125
11240495	23030520	5.1	120	-1.264	1	87.3941	1	23.3215	55	9	0	1	0	1	1	0	0	0	11.5	2.68	321	7.2	2.4	1	1	1	0	1	1	0	30	0	90	0	180	0	365
12528884	26762583	6.4	220	-1.264	1	78.703	1	27.5556	19	6	0	0	0	0	0	0	0	0	7.5	2.98	118	9.1	0.9	1	1	1	0	1	0	0	30	0	90	0	180	0	365
19511517	20305227	5.4	143	-1.263	1	80.6067	1	21.7181	36	5	0	0	0	0	0	0	0	0	11.1	2.68	191.2	8.4	1	0	1	1	0	1	0	0	30	0	90	0	180	0	365
19723120	24308956	5.4	143	-1.263	1	81.6347	1	20.5613	28	3	0	0	0	0	1	0	0	0	15	2.61	104	7.6	0.8	1	1	1	1	1	1	0	30	0	90	0	180	0	365
19958251	20526133	5.7	166	-1.262	1	82.8097	1	29.1382	76	9	0	0	0	0	0	1	0	0	10.2	4.3	118	12.8	1.2	1	1	1	0	1	0	0	30	0	90	0	180	0	365
11737152	29631682	5	112	-1.26	1	62.731	1	23.8911	19	2	0	0	1	0	0	1	0	0	7.2	3.27	168	10.7	0.7	1	1	1	1	1	1	0	30	0	90	0	180	0	365
12078582	24958667	5.3	135	-1.259	1	79.6556	1	24.8079	40	2	0	0	0	0	0	1	0	0	7	3.94	141	12.6	1.1	1	1	1	0	1	1	0	30	0	90	0	180	0	365
12974186	23892327	5.3	135	-1.259	1	51.1717	1	24.8981	22	6	0	0	0	0	0	0	0	0	8.2	4.65	277	14	1	1	1	1	0	1	1	0	30	0	90	0	180	0	365
11905508	27552550	5.6	158	-1.258	1	68.3729	1	28.7858	56	4	0	1	0	0	1	0	1	0	11.6	3.58	179	11.7	1.3	0	1	1	1	1	1	0	30	0	90	0	180	0	365
14423042	22976299	5.9	181	-1.257	1	86.5581	1	28.5399	38	5	0	1	0	1	1	0	1	0	12.7	2.68	143	8.6	0.8	1	0	2	0	1	1	0	30	0	90	0	180	0	365
19166531	27937133	5.9	181	-1.257	1	60.3082	1	30.6585	27	6	0	0	0	0	1	0	0	0	13.3	3.58	179	7.5	0.8	1	1	1	1	1	1	0	30	0	90	0	180	0	365
19005846	26096748	4.9	104	-1.256	1	69.4908	1	26.7254	27	2	0	0	1	0	0	1	0	0	2.7	3.97	289	11.5	1.2	0	1	1	0	1	0	0	30	0	90	0	180	0	365
19540166	25768295	5.2	127	-1.255	1	59.9421	1	22.0386	18	0	0	0	0	0	0	1	0	0	8.1	4.73	280	14.9	0.9	0	1	2	1	1	1	0	30	0	90	0	180	0	365
14610274	23659687	5.8	173	-1.253	1	70.7161	1	30.2773	20	6	1	0	0	0	1	1	0	0	8.4	4.85	200	15.5	0.9	1	1	1	0	1	0	0	30	0	90	0	180	0	365
18016615	26554704	6.1	196	-1.252	1	74.0082	1	43.9342	21	4	0	0	0	1	1	1	0	0	17.2	3.81	217	11.6	0.8	1	1	2	1	1	0	0	30	0	90	0	180	0	365
11410160	26459265	6.4	219	-1.251	1	81.5001	1	29.4719	24	2	0	0	0	0	0	0	1	0	7.1	3.19	117	10.5	0.7	0	1	1	0	1	1	0	30	0	90	0	180	0	365
12294892	29843459	8	342	-1.25	1	54.4989	1	28.5935	20	0	0	0	0	0	0	1	1	0	4.3	3.39	160	9.2	1	1	0	1	0	1	1	0	30	0	90	0	180	0	365
12790735	27667946	5.7	165	-1.249	1	74.14	1	35.7299	50	8	1	0	0	0	1	1	0	0	13.6	4.23	209	13.6	1.4	1	0	0	0	1	0	1	7.875	1	7.875	1	7.875	1	7.875
10503209	20515236	4.7	88	-1.248	1	56.1752	1	26.1015	35	2	0	0	0	0	0	0	0	0	11.8	4.35	275	13.2	1.4	1	1	1	1	1	0	0	30	0	90	1	99.0417	1	99.0417
17198853	26567705	5.3	134	-1.246	1	66.4435	1	31.632	90	13	0	0	1	0	1	1	0	0	11	4.38	155	13.6	1.3	1	1	2	1	1	0	0	30	0	90	0	180	0	365
19046107	21398294	5.9	180	-1.244	1	68.2845	1	47.1327	14	5	0	1	0	1	1	1	0	0	8.4	4.43	229	12.6	0.7	1	1	1	0	0	0	0	30	0	90	0	180	0	365
17200755	28062533	5.2	126	-1.242	1	74.1944	1	37.551	114	6	0	0	1	1	1	0	0	0	10.7	3.76	178	12.2	1.7	1	1	2	1	1	1	1	29.0417	1	29.0417	1	29.0417	1	29.0417
18709863	29858524	5.2	126	-1.242	1	79.3306	1	24.5372	41	3	0	0	0	0	0	1	0	0	4.9	3.53	105	11	1	1	1	1	0	1	1	0	30	0	90	0	180	0	365
11506963	25858162	5.5	149	-1.241	1	81.9688	2	31.1342	35	2	1	0	0	0	1	0	1	0	9.9	2.45	251	7	1.4	0	1	0	1	1	0	0	30	0	90	0	180	0	365
15238172	29346972	4.8	95	-1.239	1	86.0431	1	23.9198	34	5	0	1	0	0	1	0	0	0	12.8	3.57	189	10.9	1.1	1	1	1	0	1	1	0	30	0	90	0	180	0	365
10508776	28144630	5.4	141	-1.237	1	86.5649	1	29.502	30	6	0	0	0	0	1	0	0	0	5.1	4.15	176	13	1.1	1	1	1	0	1	0	0	30	0	90	0	180	0	365
13007744	23394784	5.4	141	-1.237	1	74.2021	2	23.8751	73	7	0	0	0	0	1	1	0	0	21.4	3.44	212	10.6	0.7	1	1	1	1	1	1	0	30	0	90	0	180	0	365
13017386	20509990	5.7	164	-1.236	1	75.1692	2	28.1215	42	4	0	0	0	1	0	1	0	0	12.6	3.11	465	8.8	1	1	1	1	1	1	1	1	15.2083	1	15.2083	1	15.2083	1	15.2083
17971945	27460834	6	187	-1.235	1	49.6879	1	46.1205	27	3	0	0	0	0	1	1	0	0	23.8	4.49	229	13.6	1.4	0	1	1	1	1	1	0	30	0	90	0	180	0	365
12657538	22478892	7.3	287	-1.235	1	93.8286	2	35.2213	59	3	0	0	0	1	1	0	0	0	8.7	3.53	234	10.6	2.2	0	0	1	1	1	1	0	30	0	90	0	180	0	365
15340119	27704863	5	110	-1.234	1	78.8208	2	36.9995	52	5	0	0	0	0	0	1	0	0	11.3	3.46	188	10.6	0.7	1	1	1	1	1	0	0	30	0	90	0	180	0	365
14979348	22895491	5	110	-1.234	1	86.6623	1	24.1852	88	6	1	0	0	0	1	1	0	0	6.8	4.15	141	13	1	1	0	0	0	1	0	1	2.125	1	2.125	1	2.125	1	2.125
17152471	28873646	5.3	133	-1.233	1	62.4814	2	44.0771	28	6	0	0	1	0	0	1	0	0	18.8	4.82	215	14	1	1	1	0	1	1	0	0	30	0	90	0	180	0	365
19774838	28109956	4.6	79	-1.231	1	69.7028	1	24.0741	55	10	0	1	1	1	0	0	0	0	7.3	3.22	178	11.9	1.3	1	0	2	0	0	1	1	1.33333	1	1.33333	1	1.33333	1	1.33333
19146637	27529186	5.9	179	-1.231	1	85.3463	2	29.021	52	3	0	0	0	1	1	0	1	0	10	4.05	187	12.5	1.2	0	1	1	1	1	1	0	30	0	90	0	180	0	365
12202615	21168896	5.9	179	-1.231	1	51.6192	1	28.2548	19	2	0	1	1	1	0	0	0	0	15.2	4.81	258	14.2	1.2	0	1	1	1	1	1	0	30	0	90	0	180	0	365
12818797	27446894	6.2	202	-1.23	1	69.962	1	26.2133	24	0	0	0	0	0	0	1	1	0	20.6	5.36	256	16.8	0.9	0	0	0	0	1	0	0	30	0	90	0	180	0	365
13176864	24018344	4.9	102	-1.23	1	72.8269	2	23.8367	86	8	0	0	0	1	1	1	0	0	6.6	3.02	241	10.3	0.6	1	1	1	0	1	0	0	30	0	90	0	180	0	365
17711995	22115474	4.9	102	-1.23	1	56.7365	1	24.3521	27	6	0	0	1	0	0	0	0	0	10.5	4.43	153	12.7	0.9	0	1	1	0	0	0	0	30	0	90	0	180	0	365
19471330	27028746	5.2	125	-1.229	1	74.6777	1	28.9804	26	1	0	0	0	0	0	1	0	0	12.3	4.33	175	13.2	1.1	0	0	0	1	1	1	0	30	0	90	0	180	0	365
10641795	22739609	5.5	148	-1.228	1	54.3203	1	20.1523	48	6	0	0	0	0	0	0	0	0	9.5	2.67	216	8.2	0.6	1	0	0	1	0	0	1	11.0417	1	11.0417	1	11.0417	1	11.0417
13671107	22907089	6.1	194	-1.226	1	74.5034	1	23.8367	29	4	0	0	0	0	1	0	1	0	5.9	4.94	116	12.6	1	1	1	1	0	1	0	0	30	0	90	0	180	0	365
16088589	27852743	4.8	94	-1.226	1	78.7437	1	24.3253	42	5	1	0	0	0	0	1	1	0	6.9	2.8	219.9	9.9	0.9	0	1	0	0	0	0	0	30	1	60.4167	1	60.4167	1	60.4167
12707756	25399769	5.1	117	-1.225	1	67.8128	2	32.0565	75	4	0	0	1	1	0	0	0	0	11.9	4.08	202	12.2	0.9	1	1	1	0	1	1	0	30	0	90	0	180	0	365
13108310	20746239	5.1	117	-1.225	1	85.6648	2	18.1263	31	1	0	0	0	0	1	1	0	0	7.2	2.74	190	8.9	1	1	1	0	1	1	0	0	30	0	90	0	180	0	365
15875526	28756053	5.4	140	-1.224	1	75.3171	1	25.3062	24	5	0	0	0	0	1	1	0	0	18.4	3.67	133	12.1	1	1	1	1	0	1	1	0	30	0	90	0	180	0	365
11899008	22848550	5.7	163	-1.223	1	85.9261	2	19.7581	66	4	0	0	0	1	1	1	0	0	9.4	4.28	161	13.9	0.8	1	1	1	1	1	0	0	30	0	90	0	180	0	365
13995672	21494992	5	109	-1.221	1	76.4077	1	25.1178	35	3	0	0	0	1	1	0	0	0	11.2	3.77	167	11.5	0.8	0	1	0	1	1	0	0	30	0	90	0	180	0	365
18858633	25218669	6.3	209	-1.221	1	84.7302	2	26.2639	61	8	0	0	0	0	1	1	1	0	7.9	2.2	135	6.2	0.8	1	1	1	0	1	1	0	30	0	90	0	180	0	365
11343570	24322647	6.3	209	-1.221	1	74.7903	1	24.6763	30	1	0	0	0	0	1	0	1	0	3.6	3.15	189	10.1	0.8	0	1	1	1	1	1	0	30	1	41.375	1	41.375	1	41.375
18687658	26913211	5.3	132	-1.22	1	68.4735	1	30.6603	38	2	0	0	1	1	0	1	0	0	15.9	4.19	165	12.3	0.9	1	1	2	1	1	0	0	30	0	90	0	180	0	365
19314350	27837527	5.2	124	-1.216	1	64.8474	1	27.6165	24	1	0	1	0	0	0	1	0	0	6.6	4.4	226	13.8	1.3	0	1	1	1	1	0	0	30	0	90	0	180	0	365
12347941	24546050	5.5	147	-1.215	1	69.6285	1	30.4578	25	0	0	0	1	0	1	0	0	0	16.7	5.59	197	17.5	0.9	0	1	2	1	1	0	0	30	0	90	0	180	0	365
15866795	24896163	6.1	193	-1.213	1	79.5683	2	23.7738	38	4	0	0	0	1	0	1	0	0	14.9	3.31	232	9.7	1.1	1	1	1	1	1	0	0	30	0	90	0	180	0	365
10528589	22414279	4.8	93	-1.213	1	84.7907	1	21.708	70	6	0	0	1	0	1	1	0	0	14.5	5.64	579	17.4	0.6	1	1	1	0	1	1	0	30	0	90	0	180	0	365
11910483	21891402	5.1	116	-1.212	1	74.9262	1	26.972	29	4	0	0	0	0	0	0	0	0	7.7	2.65	112	8.2	0.6	1	1	1	0	1	1	0	30	0	90	0	180	0	365
13301090	22303575	5.1	116	-1.212	1	69.1553	1	37.0757	32	4	0	0	0	0	1	1	0	0	7.5	3.97	194	12.5	0.8	1	1	1	0	1	1	0	30	0	90	0	180	0	365
19552401	21558279	5.4	139	-1.211	1	71.6816	1	33.2716	21	2	1	0	1	0	1	1	0	0	12.3	4.99	129	14.9	1.5	0	1	1	1	1	1	0	30	0	90	0	180	0	365
14703727	29432533	5.7	162	-1.21	1	71.9048	1	28.7347	11	3	0	0	0	0	0	0	0	0	5.3	3.97	204	12.6	1.1	1	1	1	0	1	1	0	30	0	90	0	180	0	365
19797004	24335515	5.7	162	-1.21	1	50.6786	2	21.0888	31	5	0	0	0	0	0	0	0	0	9.37	2.68	109	8.3	0.7	1	1	1	0	1	0	0	30	0	90	0	180	0	365
17578031	27284976	5	108	-1.208	1	78.5964	1	25.1371	25	8	0	0	1	0	0	0	1	0	5.6	4.58	112	14.7	0.9	1	1	1	0	1	1	0	30	0	90	0	180	0	365
12328005	24809025	5	108	-1.208	1	71.3506	1	25.749	52	5	1	0	0	0	0	0	0	0	10.7	3.22	186	9.4	1.5	0	1	1	1	0	0	0	30	1	49.9583	1	49.9583	1	49.9583
19625440	20550624	5.3	131	-1.207	1	65.4088	1	25.1205	25	4	0	1	0	0	0	0	0	0	9.9	3.9	179	11.1	0.7	0	0	2	1	1	0	0	30	0	90	0	180	0	365
19543810	28053926	5.9	177	-1.205	1	59.1054	1	29.4983	38	4	0	0	0	0	0	1	0	0	18.5	3.73	152	11.5	1	1	1	1	1	1	1	0	30	0	90	0	180	0	365
12646851	28119491	4.9	100	-1.204	1	50.256	1	26.0494	34	2	0	0	0	0	0	0	0	0	15.6	3.22	142	9.9	0.8	0	1	1	0	1	0	0	30	0	90	0	180	0	365
14636652	29914458	4.9	100	-1.204	1	74.8282	1	29.2014	39	4	0	0	1	0	1	0	1	0	12.5	2.68	164	8.1	1	1	1	1	1	1	1	0	30	0	90	0	180	0	365
14474291	24489118	5.2	123	-1.203	1	34.388	1	40.1378	14	4	0	0	1	0	0	1	0	0	9.9	4.78	193	14.3	0.9	1	1	1	0	1	1	0	30	0	90	0	180	0	365
16141276	29664658	5.2	123	-1.203	1	85.0082	2	23.0469	40	4	0	0	0	0	1	1	0	0	9.5	3.85	248	12.7	1.4	0	1	2	0	1	0	0	30	0	90	0	180	0	365
13873595	23417361	5.5	146	-1.202	1	87.848	1	23.5294	39	5	0	1	0	1	1	0	0	0	6.5	4.17	177	13.7	1.3	1	1	2	0	1	0	1	23.2917	1	23.2917	1	23.2917	1	23.2917
14411008	21663955	5.5	146	-1.202	1	62.1299	1	36.7255	74	7	0	0	0	0	0	1	0	0	15.5	3.87	260	12.3	1	1	1	1	0	1	1	0	30	0	90	0	180	0	365
19405806	27788844	5.5	146	-1.202	1	73.9817	1	33.2074	38	7	0	0	0	0	1	1	0	0	7.4	4.42	200	14.6	1	1	1	1	0	1	1	0	30	0	90	0	180	0	365
15281401	23317019	5.5	146	-1.202	1	91.1863	2	23.5304	45	2	0	0	0	1	1	0	0	0	20.7	5.39	215	15.9	1	0	1	1	1	1	0	0	30	0	90	0	180	0	365
15557944	28505670	4.8	92	-1.2	1	64.284	1	22.0522	27	1	0	0	0	0	0	1	0	0	4.6	4.21	279	8.7	0.7	0	1	1	0	1	0	0	30	0	90	0	180	0	365
10014610	23258342	5.1	115	-1.199	1	73.9658	1	28.3394	82	10	0	0	0	0	0	1	0	0	2.4	4.9	160	13.8	1.3	1	1	1	0	1	1	0	30	0	90	0	180	0	365
16024629	27471916	5.4	138	-1.198	1	82.6865	1	31.2064	44	6	0	0	0	0	1	0	0	0	12.6	3.19	177	9.8	0.9	1	1	2	1	1	0	0	30	0	90	0	180	0	365
13557341	28389767	5.7	161	-1.197	1	60.2343	1	28.1559	103	12	0	0	0	1	1	0	0	0	13.8	4.39	232	13.9	1.1	1	1	1	1	1	0	0	30	0	90	0	180	0	365
14211252	26891054	5	107	-1.195	1	61.7201	1	23.5301	27	4	0	0	0	0	0	1	0	0	6.2	4.25	203	14.3	1.1	1	1	2	1	1	0	0	30	0	90	0	180	0	365
15589702	22905737	6.6	230	-1.194	1	83.7458	2	32.1105	38	5	0	0	1	1	0	0	1	0	7.7	3.84	303	11.4	1	1	1	1	1	1	1	0	30	0	90	0	180	0	365
14211072	24896673	5.6	153	-1.193	1	79.0052	2	22.9106	61	3	0	0	0	0	0	1	0	0	13.3	5.24	188	16.1	0.9	0	0	1	1	1	0	1	27.875	1	27.875	1	27.875	1	27.875
16918793	26775997	5.6	153	-1.193	1	58.8739	1	25.9053	22	0	0	1	0	0	0	1	0	0	4.3	4.09	250	12.9	0.6	1	1	1	1	1	1	0	30	0	90	0	180	0	365
16660138	28923904	5.9	176	-1.192	1	89.8104	1	25.3768	40	3	0	0	0	0	1	0	1	0	6.8	3.52	208	12.1	0.8	1	1	1	1	1	1	0	30	1	37.0417	1	37.0417	1	37.0417
16609888	20997691	6.2	199	-1.191	1	71.5585	1	23.5889	48	5	1	0	0	0	0	0	1	0	14.1	2.99	165	8.9	0.8	0	0	0	0	1	0	1	5.04167	1	5.04167	1	5.04167	1	5.04167
15723414	28399467	4.9	99	-1.191	1	65.8155	2	21.925	45	5	0	0	0	0	1	0	0	0	19.8	3.97	189	12.8	1.2	0	0	0	0	0	0	0	30	0	90	0	180	0	365
17487785	24379633	4.9	99	-1.191	1	56.7314	1	40.4266	27	12	0	0	0	1	1	0	0	0	7.1	4.75	156	12.3	1.2	1	1	1	1	1	1	0	30	0	90	0	180	0	365
14220470	27285325	5.2	122	-1.19	1	89.8132	2	19.487	36	2	0	0	1	1	1	0	0	0	15.9	4.12	396	12.3	0.9	0	1	2	1	1	0	1	7	1	7	1	7	1	7
16442703	26707548	5.5	145	-1.189	1	72.8045	2	29.6484	42	1	0	1	1	0	1	0	0	0	16.6	3.75	344	11.1	1.3	1	1	2	0	1	1	0	30	1	42.1667	1	42.1667	1	42.1667
15671998	21191638	6.4	214	-1.186	1	82.1557	2	26.8136	40	3	1	0	1	1	1	1	1	0	9.6	2.99	428	7	2.1	0	1	2	0	1	0	0	30	0	90	0	180	0	365
15334115	22006388	5.4	137	-1.185	1	65.1278	1	32.6197	70	8	0	0	0	0	0	1	0	0	10.3	2.67	126	10.3	1.1	1	1	1	0	1	0	0	30	0	90	0	180	0	365
17946561	26941704	5.4	137	-1.185	1	40.6238	1	29.4118	35	4	0	0	0	0	0	0	0	0	8.7	5.31	231	15.2	0.9	1	1	1	0	1	1	0	30	0	90	0	180	0	365
11125939	23413472	5.4	137	-1.185	1	67.9547	1	26.8519	21	4	0	0	0	0	0	1	0	0	10.878	3.09	115	10.5	1.3	1	1	1	0	1	1	0	30	0	90	0	180	0	365
15742331	28929529	6	183	-1.183	1	73.0912	1	25.1429	28	4	0	0	0	0	1	1	0	0	16.4	4	113	12.3	0.9	1	1	1	0	1	1	0	30	0	90	0	180	0	365
17940091	29387239	5	106	-1.182	1	84.1857	1	32.7365	38	6	0	1	0	0	1	1	0	0	7.9	4.16	209	12.3	1	1	1	1	1	1	1	0	30	0	90	0	180	0	365
13389036	22824123	5	106	-1.182	1	58.0536	1	29.3496	32	6	0	0	0	0	1	1	0	0	7.7	5.08	169	16.5	0.9	1	1	1	1	1	1	0	30	0	90	0	180	0	365
17688052	23333147	6.3	206	-1.182	1	59.5252	1	33.4821	27	6	0	1	0	0	1	1	1	0	21.6	3.23	375	8.9	0.9	1	1	1	0	1	1	0	30	0	90	0	180	0	365
12810135	20853250	5.3	129	-1.181	1	79.9114	1	34.5157	28	5	0	0	0	0	1	1	0	0	7.9	2.84	142	8.9	1.3	1	1	1	0	1	1	0	30	0	90	0	180	0	365
11566520	26412205	5.3	129	-1.181	1	52.0251	1	47.0874	17	0	0	0	1	0	0	0	0	0	10.2	4.86	228	14.7	0.9	0	1	2	1	1	0	0	30	0	90	0	180	0	365
14900394	26597367	5.3	129	-1.181	1	74.2163	2	37.8601	30	1	0	1	1	0	0	0	0	0	8.4	3.9	142	12.3	0.9	0	1	2	1	1	0	0	30	0	90	0	180	0	365
10512468	22598276	6.2	198	-1.178	1	81.3115	2	25.7531	31	3	0	0	0	0	0	1	1	0	11.3	4.41	325	12	0.7	1	1	1	0	1	1	0	30	0	90	0	180	0	365
11821060	23830804	4.9	98	-1.178	1	89.1421	1	19.4756	28	7	1	0	0	0	0	0	0	0	3.2	4.3	74	13.3	1	0	1	1	0	0	0	0	30	0	90	0	180	0	365
13877419	27295973	5.8	167	-1.175	1	61.6233	1	30.8975	14	1	0	0	1	0	1	1	0	0	12.2	5.73	216	15.2	0.9	1	1	1	1	1	1	0	30	0	90	0	180	0	365
19113842	25311758	5.1	113	-1.173	1	58.7234	1	22.9337	22	6	0	1	0	0	0	1	0	0	7.8	3.16	201	9.1	1	1	1	2	0	1	0	0	30	0	90	0	180	0	365
18275831	20285877	5.7	159	-1.171	1	70.0808	1	22.6608	61	13	0	0	0	0	0	0	0	0	14.6	5.18	171	14.9	1.8	1	1	1	0	1	1	0	30	0	90	0	180	0	365
12264134	25257503	4.7	82	-1.17	1	73.1661	2	19.2861	48	6	0	0	0	0	1	0	1	0	5.2	2.16	153	6.8	3.5	1	1	1	0	0	1	0	30	0	90	0	180	0	365
13663070	26412674	6	182	-1.17	1	74.605	1	30.9304	32	2	0	0	0	0	0	0	0	0	7.9	4.13	181	12.4	1.3	0	1	2	0	1	0	0	30	0	90	0	180	0	365
14195364	20924241	5	105	-1.169	1	65.5306	1	31.669	40	6	0	0	0	0	0	0	0	0	8.2	4.66	235	13.9	1.1	1	1	1	0	1	1	0	30	0	90	0	180	0	365
12651945	28317492	5	105	-1.169	1	86.1976	1	25.1133	41	3	0	0	0	0	1	1	0	0	7.2	3.36	173	10.7	1.1	0	1	1	0	1	0	0	30	0	90	0	180	1	246.833
11508277	22457674	5.6	151	-1.167	1	54.4415	1	28.9838	28	1	0	0	1	0	0	0	0	0	11.9	4.46	222	14.1	0.7	0	1	2	1	1	0	0	30	0	90	0	180	0	365
16886087	24583202	4.9	97	-1.165	1	72.0176	1	24.5708	66	15	0	0	1	1	0	0	0	0	8.2	3.89	233.64	11.3	3.1	1	1	1	0	1	0	0	30	0	90	0	180	0	365
18935648	28614518	5.2	120	-1.164	1	66.7385	1	28.8234	24	2	0	0	0	0	1	0	0	0	17.7	2.85	195	8.8	0.7	1	1	2	1	1	0	0	30	0	90	0	180	0	365
14197921	28352562	5.5	143	-1.163	1	73.1799	1	31.3536	38	3	0	0	1	1	0	1	0	0	14.5	4.54	145	13	1	0	1	1	0	1	0	0	30	0	90	0	180	0	365
13489015	25562096	5.5	143	-1.163	1	45.0999	1	31.7402	42	2	0	1	1	0	0	0	0	0	16.3	4.42	348	11.8	2.1	0	1	1	1	0	0	0	30	0	90	0	180	0	365
10759764	25533343	6.1	189	-1.161	1	76.6438	2	33.4821	21	7	0	0	0	0	1	1	0	0	7.7	4.8	171	14.1	0.9	1	1	1	0	1	1	0	30	0	90	0	180	0	365
10485315	21096208	4.8	89	-1.161	1	81.1582	1	17.1947	46	8	1	0	0	0	1	0	0	0	4.7	4.06	142	13	0.7	1	1	2	0	1	0	0	30	0	90	1	169.25	1	169.25
19561674	23537818	5.1	112	-1.16	1	59.8201	1	25.4011	32	5	0	0	0	0	1	1	0	0	10.088	2.77	105	9.3	0.6	1	1	1	1	1	1	0	30	0	90	0	180	0	365
11283224	24986869	5.1	112	-1.16	1	42.4369	2	22.9102	45	5	0	0	0	0	0	0	0	0	5.7	4.36	177	13.6	0.7	1	0	1	0	1	0	0	30	0	90	0	180	0	365
11811472	24446294	5.4	135	-1.159	1	57.0678	1	20.7031	35	4	0	0	0	0	0	0	0	0	8.6	3.98	507	8.8	0.7	1	1	1	0	1	1	0	30	0	90	0	180	0	365
12961799	27896337	5.4	135	-1.159	1	54.4758	1	24.3827	27	1	0	0	1	0	0	1	0	0	16	5.1	282	15.6	0.8	1	1	1	0	1	1	0	30	0	90	0	180	0	365
19631869	28511280	5.7	158	-1.158	1	78.5647	1	26.242	35	4	0	1	0	0	1	0	1	0	5.8	4.44	234	11.5	1	1	1	2	1	1	0	0	30	0	90	0	180	0	365
11620095	25331153	4.7	81	-1.157	1	78.2322	1	25.8932	82	12	0	0	1	0	1	0	0	0	5	3.47	183	10.5	0.9	1	1	1	0	1	1	0	30	0	90	0	180	0	365
17355025	29622110	6	181	-1.157	1	77.0502	1	31.2231	19	1	0	0	0	0	0	1	0	0	14.2	4.03	127	11.1	1	1	1	1	1	1	1	0	30	0	90	0	180	0	365
18769784	25925451	5	104	-1.156	1	67.0212	2	35.5783	45	8	0	0	0	1	1	1	1	0	29.9	2.52	144	7.8	1.7	1	1	2	0	1	1	0	30	0	90	0	180	0	365
19428820	26692871	5.3	127	-1.155	1	74.5322	1	30.5581	42	3	0	0	1	0	0	1	0	0	9.7	4.57	270	13.1	1	1	1	1	1	1	1	0	30	0	90	0	180	0	365
17274325	24643586	5.6	150	-1.154	1	68.8505	1	29.733	25	7	0	1	0	0	0	0	0	0	14.9	5.25	163	17.4	1.3	0	1	1	0	0	1	0	30	0	90	0	180	0	365
13748490	26261739	4.9	96	-1.152	1	90.4729	2	30.4432	36	3	0	0	1	0	1	0	0	0	9.7	3.03	219	9.3	0.9	0	1	1	0	1	0	0	30	0	90	0	180	1	186.833
14733192	27356533	4.9	96	-1.152	1	80.2651	1	30.4242	116	12	0	0	0	1	1	0	0	0	15.8	3.35	126	9.7	1	1	1	1	1	1	1	0	30	0	90	0	180	0	365
12242144	21848822	5.2	119	-1.151	1	66.1524	1	21.6684	32	2	0	0	0	0	0	0	0	0	8.7	2.82	114	9.3	0.8	1	1	1	0	1	1	0	30	0	90	0	180	0	365
11296318	26765003	6.5	219	-1.151	1	77.2542	2	37.9155	93	6	0	0	0	1	1	1	1	0	9.5	4.53	264	12.6	0.7	1	1	2	0	1	1	1	17.1667	1	17.1667	1	17.1667	1	17.1667
13806944	27527804	5.5	142	-1.15	1	71.6994	1	36.3203	30	6	0	0	0	0	0	1	0	0	8.8	4.68	370	14.5	1	1	1	1	0	1	1	0	30	0	90	0	180	0	365
12753907	27484831	5.8	165	-1.149	1	88.4747	2	18.1787	53	5	0	0	1	1	0	1	0	0	9	3.58	253	11.5	1	0	1	2	0	1	1	1	11.625	1	11.625	1	11.625	1	11.625
17271724	24120244	4.8	88	-1.148	1	73.1965	2	17.3287	51	2	0	0	0	0	0	0	0	1	9.4	3.48	338	10.5	2.8	0	1	0	0	1	1	0	30	0	90	0	180	0	365
19477014	22200714	5.1	111	-1.147	1	79.1669	1	23.0609	25	7	0	1	1	0	1	0	0	0	7	3.5	204	10.4	1.4	1	1	1	0	1	1	0	30	0	90	0	180	0	365
16193493	26688798	5.4	134	-1.146	1	67.3728	1	27.8355	23	4	0	0	0	0	0	1	0	0	8.8	4.67	197	14.2	1.1	1	1	1	0	1	1	0	30	0	90	0	180	0	365
18786341	26830929	5.4	134	-1.146	1	55.5214	1	27.2377	60	3	0	0	0	1	0	0	0	0	9.1	3.51	302	11.6	1.5	1	1	1	1	0	1	0	30	0	90	0	180	0	365
11296766	24438132	5.7	157	-1.145	1	80.2781	2	27.2427	29	5	0	0	0	0	0	1	0	0	4.6	3.43	203	10.9	1.2	1	1	1	1	1	1	0	30	0	90	0	180	0	365
13313150	20510665	6	180	-1.144	1	84.9489	1	25.3076	54	7	0	1	1	0	1	0	0	0	10.6	4.49	232	12.8	2.3	1	1	1	0	0	1	1	1.45833	1	1.45833	1	1.45833	1	1.45833
16982032	28982431	5	103	-1.143	1	73.1498	1	36.2554	24	5	0	1	0	0	1	1	0	0	11.4	3.44	118	10.6	1.1	1	1	1	1	1	1	0	30	0	90	0	180	0	365
11839420	28500137	5	103	-1.143	1	60.0495	1	25.6074	20	4	0	0	1	0	0	1	0	0	13.4	3.47	146	10.6	0.8	1	1	1	0	1	1	0	30	0	90	0	180	0	365
11597005	21739042	5.3	126	-1.142	1	88.3951	1	23.324	38	7	0	0	0	0	1	1	0	0	13.2	2.18	194	7.3	1.1	1	0	1	0	1	0	0	30	0	90	0	180	0	365
18346662	26097273	4.9	95	-1.139	1	79.889	1	24.5915	104	10	0	0	0	1	1	0	0	0	10.9	2.75	269	7.8	4	1	0	0	0	1	0	1	24.3333	1	24.3333	1	24.3333	1	24.3333
16047870	23312578	4.9	95	-1.139	1	51.9992	2	24.9468	72	5	0	0	1	0	0	0	0	1	12.3	3.26	213	11	7.6	1	1	1	0	1	1	0	30	0	90	0	180	0	365
17047736	24182639	4.9	95	-1.139	1	63.7836	1	22.5382	26	3	0	0	0	0	0	1	0	0	8.3	4.46	298	13.7	0.8	1	1	2	1	1	1	0	30	0	90	0	180	0	365
17712734	29209806	5.2	118	-1.138	1	75.2157	1	28.9517	40	4	0	0	0	0	0	0	0	0	8	3.65	242	11.7	0.7	1	1	1	0	1	1	0	30	0	90	0	180	0	365
17931543	29515021	5.2	118	-1.138	1	64.727	1	28.0759	38	2	0	0	0	0	0	0	0	0	15.2	5.11	348	13.4	1.1	0	0	1	1	1	0	0	30	1	85	1	85	1	85
16138521	29606643	5.5	141	-1.137	1	91.027	1	29.2873	35	5	1	0	0	0	1	1	0	0	6.4	4.24	211.3	12.5	0.7	1	1	1	1	1	0	0	30	0	90	1	105.167	1	105.167
16979799	24480264	5.5	141	-1.137	1	67.9791	1	27.9563	33	7	0	0	1	0	0	1	0	0	8.1	4.99	189	15.5	0.8	1	1	1	1	1	1	0	30	0	90	0	180	0	365
12323119	25135506	7.1	264	-1.136	1	73.0158	1	28.7281	117	14	0	0	0	1	0	0	1	0	16.6	4.74	235	13.1	2.2	1	1	1	0	1	1	0	30	0	90	0	180	0	365
14841663	22098112	6.1	187	-1.135	1	58.2892	1	46.7833	81	13	0	1	0	0	0	1	1	0	29.5	3.69	309	10.8	1.3	1	0	1	0	1	1	0	30	0	90	0	180	0	365
10055344	29209451	7.4	287	-1.135	1	87.8319	1	28.6882	85	12	0	1	1	1	0	0	1	0	7.6	3.72	276	8.9	1.4	1	1	1	1	0	0	1	1.20833	1	1.20833	1	1.20833	1	1.20833
12805443	28711909	5.4	133	-1.133	1	78.2753	2	39.9194	33	5	0	0	0	0	0	1	0	0	5.8	3.79	124	11	0.7	1	1	1	0	1	1	0	30	0	90	0	180	0	365
18439617	27494261	5.7	156	-1.132	1	61.6044	1	33.804	37	4	0	0	1	0	0	1	0	0	19.6	4.3	355	13.8	0.7	1	1	1	0	1	1	0	30	0	90	0	180	0	365
19101726	21871705	5.7	156	-1.132	1	73.2138	1	27.9495	47	3	0	1	0	1	1	0	0	0	12.472	3.44	269.26	8.9	2	0	1	2	0	1	0	0	30	0	90	0	180	0	365
15269875	22019019	5	102	-1.13	1	65.5257	1	28.7038	38	4	0	1	0	0	0	1	1	0	7.9	3.03	160	8.4	5.9	0	1	0	0	0	0	0	30	0	90	0	180	0	365
19744208	27969460	5.3	125	-1.129	1	75.1793	1	23.5598	24	6	0	0	0	0	1	1	0	0	6.2	4.42	113	15	1	1	1	1	1	0	1	0	30	0	90	0	180	0	365
13272740	26321541	5.3	125	-1.129	1	73.5787	1	33.847	54	5	0	1	1	0	0	1	0	0	17.1	3.6	155	11.8	1.3	1	1	1	0	1	1	0	30	0	90	0	180	0	365
18398533	20022560	6.9	248	-1.128	1	66.7454	2	34.0726	32	1	0	0	1	1	0	0	1	0	11.8	4.28	339	12.2	0.7	0	1	1	1	1	1	0	30	0	90	0	180	0	365
12284549	21553565	6.2	194	-1.126	1	64.8022	2	18.9209	44	4	0	1	0	1	0	1	1	0	7.4	3.67	224	13.3	1.4	1	1	2	1	1	1	0	30	0	90	0	180	0	365
17670186	21822447	4.9	94	-1.126	1	74.249	1	26.1025	44	4	0	0	1	0	1	1	0	0	15.1	2.93	313	8.6	2	0	1	1	1	1	0	0	30	0	90	0	180	0	365
12271214	27965473	5.2	117	-1.125	1	78.6632	2	30.8907	43	9	0	0	0	0	1	0	0	0	6.7	4.04	182	12.6	0.8	1	1	1	0	1	1	0	30	0	90	0	180	0	365
13140465	29561068	5.5	140	-1.124	1	81.7302	2	17.8902	26	2	0	0	0	0	1	1	0	0	22.4	1.97	149	6.1	0.8	0	1	1	0	1	1	0	30	0	90	0	180	0	365
13118416	24097913	5.5	140	-1.124	1	80.7592	1	21.2256	29	5	0	0	0	0	1	1	1	0	9.8	4.47	207	13.6	0.9	1	1	1	1	1	1	0	30	0	90	0	180	0	365
15376088	20750629	5.8	163	-1.123	1	73.9939	2	26.7481	24	5	0	0	0	0	1	1	0	0	9.68	3.02	274	9	0.9	1	1	1	1	1	0	0	30	0	90	0	180	0	365
15402809	27398887	4.8	86	-1.122	1	42.896	1	28.0968	16	1	0	0	1	0	0	0	0	0	20.4	4.99	281	15.3	1	0	1	2	1	1	0	0	30	0	90	0	180	0	365
11252145	25502750	5.1	109	-1.121	1	70.3233	1	32.5817	33	4	0	0	1	0	1	1	0	0	14.4	2.68	179	8.1	0.8	1	1	1	0	1	1	0	30	0	90	0	180	0	365
13231077	29915974	5.1	109	-1.121	1	91.4236	2	27.1382	49	4	0	0	0	0	0	0	0	0	20.9	4.52	323	13.8	1.1	0	1	1	0	1	1	0	30	0	90	0	180	0	365
11617954	22962149	5.4	132	-1.12	1	68.6974	2	23.4375	16	0	0	0	0	0	0	1	0	0	6	3.91	213	12.2	0.6	0	1	1	0	1	1	0	30	0	90	0	180	0	365
13408370	27107260	5.7	155	-1.119	1	66.7984	1	26.7296	71	12	0	0	1	1	0	0	0	0	19.3	4.87	295	13.3	1.1	1	1	2	1	1	0	0	30	0	90	0	180	0	365
13745727	23910950	4.7	78	-1.118	1	75.9217	1	27.399	31	4	0	0	0	0	0	1	0	0	6.6	5.03	192	16	1.2	1	1	1	0	1	1	0	30	0	90	0	180	0	365
11713961	23345115	5	101	-1.117	1	75.9424	2	36.8026	23	4	0	0	0	0	0	1	0	0	8	4.47	289	14.1	0.7	1	1	1	1	1	1	0	30	0	90	0	180	0	365
16083553	20272095	5	101	-1.117	1	76.862	1	30.9269	37	8	0	0	1	0	0	1	0	0	16.2	3.17	117	10.6	0.7	1	1	1	0	1	1	0	30	0	90	0	180	0	365
11939591	27853033	6.3	201	-1.117	1	81.9353	1	25.7549	69	8	1	0	1	1	0	1	1	0	14.2	4.49	186	15.6	0.9	1	1	2	1	1	1	0	30	0	90	0	180	0	365
17894222	24080803	5.3	124	-1.116	1	74.3165	1	24.6735	30	6	0	1	1	0	0	1	0	0	3.9	3.48	132	11.9	0.6	1	1	1	0	1	1	0	30	0	90	0	180	0	365
14266723	20870838	5.6	147	-1.115	1	49.5768	1	19.8839	46	6	0	0	0	0	1	1	1	0	19.4	4.83	122	15.3	0.4	1	1	1	0	1	0	0	30	0	90	0	180	0	365
15236939	21628046	5.9	170	-1.114	1	50.2619	1	36.9604	21	1	0	0	0	0	0	1	0	0	9.2	5.29	228	15.8	0.8	0	1	2	0	0	0	0	30	0	90	0	180	0	365
11677053	22241674	4.9	93	-1.113	1	67.6661	1	20.0328	61	10	1	0	0	0	1	0	0	0	6.5	4.22	130	13.9	0.9	1	1	1	0	1	1	0	30	0	90	0	180	0	365
11737931	26354192	5.2	116	-1.112	1	72.1954	2	27.4641	38	5	0	1	0	0	1	0	0	0	6	3.72	208	12.1	1.1	0	1	2	0	1	0	0	30	0	90	0	180	0	365
10917306	24096837	8.1	339	-1.111	1	77.4551	2	29.3345	96	9	0	0	0	1	0	0	1	0	9.7	2.73	179	8.5	1.8	1	1	1	1	1	1	0	30	0	90	0	180	0	365
17327567	27098325	4.8	85	-1.109	1	60.9351	1	21.4079	23	1	0	0	0	0	0	0	0	0	7.4	4.44	271	14.3	0.7	1	1	1	0	1	1	0	30	0	90	0	180	0	365
19031350	27619016	5.1	108	-1.108	1	88.7223	1	24.2356	47	11	0	1	0	0	0	0	0	0	2	3.14	150.26	9.4	1	1	1	1	0	1	1	0	30	0	90	0	180	0	365
18908516	27332538	5.1	108	-1.108	1	72.2849	1	24.6918	78	8	0	0	0	0	1	0	0	0	9.3	4.95	255	15.3	2.8	1	1	1	0	1	1	0	30	0	90	1	111	1	111
14727902	27724678	5.1	108	-1.108	1	59.5825	2	19.4438	26	6	0	0	0	0	1	1	0	0	7.1	3.9	172	11.5	0.6	1	1	1	0	1	1	0	30	0	90	0	180	0	365
19076094	21013587	5.4	131	-1.107	1	79.9818	1	28.9112	10	2	1	0	0	0	0	1	0	0	7.2	3.8	136	12.3	1	0	1	2	1	0	0	0	30	0	90	0	180	0	365
16924085	28906065	5.4	131	-1.107	1	76.782	1	26.3118	28	4	0	0	0	0	1	1	1	0	5.4	3.33	152	10.1	1.1	1	1	1	0	1	1	0	30	0	90	0	180	0	365
12019657	29191475	5.4	131	-1.107	1	67.4453	1	36.2904	26	3	0	1	0	0	0	0	1	0	8.3	3.36	121	11.3	0.7	1	1	1	1	0	1	0	30	0	90	0	180	0	365
14013548	25242339	5.4	131	-1.107	1	70.6103	1	28.9425	117	15	0	1	0	0	1	0	0	1	7.8	3.98	273	11.9	4	1	1	1	0	1	0	0	30	0	90	0	180	0	365
17841493	22884516	6	177	-1.105	1	62.0118	1	40.3989	73	10	0	0	1	1	0	1	0	0	13.3	4.13	281	12.2	1.6	0	1	2	0	1	0	1	0.708333	1	0.708333	1	0.708333	1	0.708333
17135986	28787818	5	100	-1.104	1	77.0726	1	27.9254	81	8	0	0	1	0	0	1	1	0	5.9	3	222	9.1	1.1	1	1	1	1	1	1	0	30	0	90	0	180	0	365
16401625	21574461	6.3	200	-1.104	1	82.4035	1	31.6089	39	4	0	0	0	0	1	0	0	0	10.1	3.63	166	12.7	1.4	1	1	1	0	1	0	0	30	0	90	0	180	0	365
10805500	27160459	5.3	123	-1.103	1	83.3277	2	34.7315	25	4	0	0	0	1	1	1	0	0	4.4	2.04	177.16	7.4	0.5	0	1	2	0	1	1	0	30	0	90	0	180	0	365
19751571	22590069	5.3	123	-1.103	1	84.6188	1	30.1355	100	9	0	0	0	0	1	1	0	0	11.4	3.52	291	12	1.6	1	1	1	0	1	0	0	30	0	90	0	180	0	365
13969876	20446047	5.3	123	-1.103	1	67.0016	1	24.1143	26	1	0	0	0	0	0	1	0	0	7	4.76	253	14.8	0.8	1	1	1	1	1	1	0	30	0	90	0	180	0	365
10240707	29602389	5.3	123	-1.103	1	73.3133	1	40.793	54	4	0	1	0	0	1	0	1	0	16.4	3.22	202	10.9	1.7	1	1	0	0	1	0	0	30	0	90	0	180	0	365
13680462	27509640	5.3	123	-1.103	1	52.2176	2	26.4014	26	1	0	0	1	0	0	1	0	0	7.3	3.7	265	11.3	0.6	0	1	2	0	1	0	0	30	0	90	0	180	0	365
13860892	28436787	5.6	146	-1.102	1	75.9463	1	24.341	73	7	0	1	0	0	0	1	0	0	19.7	4.5	208	13.7	0.7	1	0	1	0	1	0	0	30	0	90	0	180	0	365
13895555	21516179	5.6	146	-1.102	1	67.6361	1	23.9591	43	8	0	0	0	0	0	1	0	0	8.2	4.32	285	14	0.8	1	1	1	0	0	0	0	30	0	90	0	180	0	365
19728718	28730433	6.2	192	-1.1	1	73.9905	1	24.0565	50	2	0	0	1	0	0	0	1	0	6.9	3.97	500	9.5	1.2	1	1	2	0	1	1	0	30	0	90	0	180	0	365
16049244	27924141	6.2	192	-1.1	1	67.2211	1	29.6008	21	5	0	1	0	0	1	1	1	0	13	4.19	154	11.7	0.7	1	1	1	0	1	1	0	30	0	90	0	180	0	365
18247129	25513514	5.2	115	-1.099	1	66.8481	1	30.8392	43	7	0	0	0	0	1	1	0	0	5.1	4.47	172	14.7	0.9	1	1	1	1	1	1	0	30	0	90	0	180	0	365
17611730	29512176	5.2	115	-1.099	1	63.3987	1	26.6897	39	6	1	0	0	0	0	0	0	0	3.5	4.09	159	13.5	0.8	1	1	1	0	1	0	0	30	0	90	0	180	0	365
13610825	26539564	5.2	115	-1.099	1	58.829	1	31.076	36	4	0	0	0	0	0	0	0	0	11.7	2.98	156	9.4	0.8	1	1	1	0	1	1	0	30	0	90	0	180	0	365
16382445	25813261	5.2	115	-1.099	1	44.7721	1	28.7866	33	3	0	0	0	0	1	1	0	0	11.1	5.37	297	15.7	1.1	1	1	2	1	1	1	0	30	0	90	0	180	0	365
15393630	24663749	5.5	138	-1.098	1	53.3492	1	27.046	57	6	0	0	1	1	0	0	0	0	11.5	4.02	145	13.4	1.3	0	1	2	1	1	0	0	30	0	90	0	180	0	365
11281603	25891316	4.8	84	-1.096	1	61.4393	2	21.7742	61	12	0	0	1	1	1	0	1	1	7.1	2.92	255	8.5	4.4	1	1	2	1	1	0	0	30	0	90	1	149.375	1	149.375
19275910	20314909	5.1	107	-1.095	1	76.3428	2	24.7659	41	4	0	0	1	0	1	0	0	0	9.5	4.33	275	12.6	1.1	1	1	2	0	1	1	0	30	0	90	0	180	0	365
17669481	29333117	5.1	107	-1.095	1	91.7273	1	21.7565	44	5	0	0	0	1	0	0	0	0	9.3	3.03	166	9.7	1.9	0	1	1	0	1	0	0	30	1	53.375	1	53.375	1	53.375
15256812	27228569	5.4	130	-1.094	1	45.4561	1	25.0593	20	7	0	1	1	0	0	0	0	0	10.5	5.06	246	15	1.2	1	1	1	1	1	0	0	30	0	90	0	180	0	365
15223513	28241689	5	99	-1.091	1	86.6676	1	28.345	44	4	0	0	0	0	1	1	0	0	5.4	4.14	211	13.2	1.3	1	1	1	1	1	1	0	30	0	90	0	180	0	365
12155780	20253357	5	99	-1.091	1	48.6293	1	23.8404	117	15	0	0	0	1	1	1	0	0	9	4.13	406	11.2	1.3	1	0	1	1	1	0	0	30	0	90	0	180	0	365
14124197	25250296	5.3	122	-1.09	1	74.3637	1	25.3137	37	6	0	1	1	0	0	1	0	0	12.5	2.46	178.64	8.6	0.6	1	1	2	0	1	1	0	30	0	90	0	180	0	365
12148208	20711803	5.3	122	-1.09	1	87.8535	2	30.7345	59	5	1	0	0	0	0	0	0	0	15.1	3.95	166	12.2	1.26	0	0	0	0	0	1	1	3.08333	1	3.08333	1	3.08333	1	3.08333
19199259	27677672	5.2	114	-1.086	1	60.0071	1	22.1429	18	4	0	0	0	0	0	0	0	0	12.7	3.43	109	10.8	1	1	1	1	0	1	1	0	30	0	90	0	180	0	365
16713387	28533928	5.2	114	-1.086	1	76.7837	1	25.5345	44	1	0	1	0	0	0	1	0	0	10.9	5.23	200	15.1	0.8	1	1	2	0	1	1	0	30	0	90	0	180	0	365
14451403	28511557	5.5	137	-1.085	1	72.8811	2	33.608	68	10	0	0	0	0	0	1	0	0	18.6	3.8	254	12.2	1.2	1	1	1	1	1	0	0	30	0	90	0	180	0	365
12104046	21608837	7.1	260	-1.084	1	69.7929	1	25.7325	48	5	0	0	1	0	1	0	1	0	13.4	2.83	118	8.6	0.7	1	1	2	0	1	1	0	30	0	90	0	180	0	365
11124859	25369731	5.8	160	-1.084	1	75.3835	1	22.6309	43	3	0	1	0	0	0	0	1	0	7.6	2.76	152	8.6	0.9	1	1	1	1	1	1	0	30	0	90	0	180	0	365
10545747	25020409	5.8	160	-1.084	1	74.7146	1	29.0543	75	11	1	1	1	1	1	0	0	0	19.3	2.89	286	9	1.8	1	1	2	0	1	1	1	9.04167	1	9.04167	1	9.04167	1	9.04167
14785248	28695864	5.1	106	-1.082	1	78.8675	1	26.9326	77	7	0	0	0	0	0	0	0	0	5.7	4.36	193	13.2	1.6	1	1	1	0	1	1	0	30	0	90	0	180	0	365
19136907	25289494	5.1	106	-1.082	1	75.8967	2	29.9688	33	5	0	0	1	1	1	1	0	0	14.6	2.67	308	8.5	0.8	1	0	2	1	1	0	0	30	0	90	0	180	0	365
15666479	23439168	5.4	129	-1.081	1	87.5278	2	26.9528	54	4	0	0	0	0	1	1	0	0	10.5	2.47	149	7.7	0.5	1	1	1	1	1	1	0	30	0	90	0	180	0	365
10256906	27366192	5.4	129	-1.081	1	55.235	1	31.4938	24	0	0	0	0	0	0	1	0	0	8.3	4.83	284	15.1	1.1	1	1	1	1	1	1	0	30	0	90	0	180	0	365
18201582	24021820	5.7	152	-1.08	1	75.2154	1	30.4423	43	6	1	0	0	0	0	0	0	0	8.5	2.94	207.72	9.7	2	1	1	1	0	1	0	0	30	0	90	0	180	0	365
19872265	22769824	6	175	-1.079	1	74.3306	1	31.5796	38	2	0	0	1	1	0	0	0	0	17.7	4.9	154	15.5	1.1	0	1	1	1	1	0	0	30	0	90	0	180	0	365
14790760	26447557	6.3	198	-1.078	1	43.1779	1	28.6264	79	7	0	0	0	0	0	1	1	0	6.7	4.66	313	14.7	0.7	1	1	1	1	1	1	0	30	0	90	0	180	0	365
14762960	20413724	6.6	221	-1.077	1	58.863	1	34.1146	19	1	0	0	1	0	1	1	1	0	17	4.97	311	14.8	1	1	1	2	1	1	1	0	30	0	90	0	180	0	365
18834133	24235651	5.3	121	-1.077	1	77.6015	1	27.0367	46	11	0	0	0	0	1	1	0	0	11.2	2.37	110	7.8	0.3	1	1	1	1	1	1	0	30	0	90	0	180	0	365
15095075	28078133	5.3	121	-1.077	1	59.8542	1	28.4055	21	2	0	0	0	0	0	1	0	0	24.6	3.6	189	9.6	0.9	1	0	1	1	1	1	0	30	0	90	0	180	0	365
16072014	26163487	5.6	144	-1.076	1	91.0739	1	24.5972	53	11	0	0	1	1	0	1	1	0	11.2	3.45	182	10.7	0.7	1	1	2	1	1	0	1	10.0417	1	10.0417	1	10.0417	1	10.0417
14099582	24500016	5.6	144	-1.076	1	74.2684	1	20.5613	57	5	0	0	1	0	1	0	0	0	11.3	3.74	217	11.3	1.4	1	1	1	1	1	1	0	30	0	90	0	180	0	365
10945859	26296496	5.9	167	-1.075	1	81.2464	1	30.1687	34	1	0	1	1	0	0	0	1	0	8.7	2.35	268	9.4	1.7	0	1	2	0	1	1	0	30	0	90	0	180	0	365
12180278	24895263	5.9	167	-1.075	1	51.9279	1	35.5265	88	8	0	0	0	0	1	1	0	0	10.8	4.8	223	15.2	1.2	1	1	2	1	1	0	1	16.0833	1	16.0833	1	16.0833	1	16.0833
10450591	23709322	4.9	90	-1.074	1	72.5941	1	22.7537	28	6	0	1	1	1	0	0	0	0	16.9	2.83	133	8.4	0.9	1	1	1	0	1	1	0	30	0	90	0	180	0	365
13914483	22219523	5.2	113	-1.073	1	84.8345	1	21.6684	42	6	0	1	0	0	1	1	0	0	7.4	2.18	143.54	7.3	1	1	1	1	0	1	1	0	30	0	90	0	180	0	365
19863422	28852128	5.2	113	-1.073	1	74.9334	1	21.5176	48	10	1	1	1	0	0	0	0	0	11.6	3.43	108	10.4	1.5	1	1	2	1	1	0	0	30	0	90	0	180	0	365
10504004	23626217	6.1	182	-1.07	1	67.3794	1	31.1791	43	5	0	1	0	0	0	1	0	0	19	3.45	374	9.8	0.9	1	1	1	1	0	1	0	30	0	90	0	180	0	365
18926021	28057759	5.1	105	-1.069	1	79.2913	2	30.4729	18	0	0	0	1	1	1	0	1	0	9.4	2.75	301	5.9	0.7	1	1	1	1	1	1	0	30	0	90	1	133.917	1	133.917
14977009	20187156	5.1	105	-1.069	1	79.8842	1	27.5577	30	4	0	0	1	0	0	0	0	0	4.1	4.9	183.02	12.9	1.5	0	1	2	1	1	0	0	30	0	90	1	177.083	1	177.083
12288757	23908773	5.4	128	-1.068	1	75.249	2	38.7501	52	7	0	1	0	0	1	0	0	0	10.9	4.55	327	11.9	1.7	1	1	1	1	1	1	0	30	0	90	0	180	0	365
10473631	24119162	5.7	151	-1.067	1	70.9654	1	38.2137	38	1	0	0	0	0	0	1	0	0	13.8	4.2	230	12.6	1	0	1	2	1	1	0	0	30	0	90	0	180	0	365
15610977	26369463	5	97	-1.065	1	74.0451	1	25.1158	31	7	0	1	0	0	1	0	0	0	7.8	3.71	154	11.7	0.7	1	1	1	0	1	0	0	30	0	90	1	143.583	1	143.583
18672143	29303393	6.3	197	-1.065	1	69.591	2	23.7904	110	9	0	0	1	0	0	0	1	1	9.2	3.45	196	10.8	5.8	1	1	2	1	1	1	0	30	0	90	0	180	0	365
13291750	27864654	5.3	120	-1.064	1	58.2595	1	30.5428	45	3	0	1	0	0	0	0	0	0	9.3	4.48	406	14.5	1.6	1	1	1	1	0	0	0	30	0	90	0	180	0	365
11696880	29149362	5.9	166	-1.062	1	97.322	1	33.5399	54	7	0	1	1	1	1	0	1	0	15.5	3.75	213	12.2	1.3	0	1	1	1	1	0	0	30	0	90	0	180	0	365
15854896	25168753	5.9	166	-1.062	1	69.041	1	26.4379	42	5	0	0	0	0	0	0	1	0	7.7	4.08	72	12.9	1.4	1	1	0	1	1	1	0	30	0	90	0	180	0	365
18830937	26673883	5.2	112	-1.06	1	73.2094	1	30.504	27	6	0	1	0	0	1	1	0	0	9.4	3.83	165	11.2	0.8	1	1	1	0	1	0	0	30	0	90	0	180	0	365
13672605	28180315	5.2	112	-1.06	1	54.2554	1	24.6311	15	0	0	0	1	0	0	0	0	0	14.6	5.05	266	15.1	1	0	1	2	1	1	0	0	30	0	90	0	180	0	365
17760392	27407944	5.5	135	-1.059	1	84.3169	1	24.6032	35	1	0	0	0	1	0	1	0	0	13.7	3.52	212	10.5	0.8	1	1	1	1	1	0	0	30	0	90	0	180	0	365
16682527	22323197	5.5	135	-1.059	1	72.4544	1	18.5555	64	5	1	0	0	0	0	1	0	0	10.9	4.29	130	13.2	0.9	1	0	1	0	1	0	0	30	0	90	0	180	0	365
18005279	20998850	5.8	158	-1.058	1	92.6992	2	29.5148	46	4	0	0	1	1	0	1	1	0	6.3	4	199	12.3	0.7	0	1	2	1	1	1	0	30	0	90	0	180	0	365
13791592	28250159	5.8	158	-1.058	1	72.1132	2	28.3053	36	4	0	0	0	0	0	1	0	0	9.8	4.06	310	11.8	0.7	1	1	0	1	1	0	0	30	0	90	0	180	0	365
13296922	26826839	6.1	181	-1.057	1	84.0707	1	28.9089	50	3	1	0	0	0	0	1	1	0	9.9	1.98	139	6.3	1.7	0	1	0	1	1	1	0	30	0	90	0	180	0	365
19193156	21133842	5.1	104	-1.056	1	73.4271	2	20.0562	45	1	0	0	0	1	0	0	0	0	11.8	4.14	346	10.9	0.7	1	0	1	0	1	0	0	30	0	90	0	180	0	365
12499766	21144807	5.1	104	-1.056	1	57.9076	1	30.7172	32	1	0	0	0	0	0	1	0	0	17.6	3.66	217	10.7	1	0	1	1	1	1	1	0	30	0	90	0	180	0	365
18198291	27488671	6.7	227	-1.055	1	87.3485	2	31.3388	36	5	0	1	0	1	0	1	1	0	14.9	4.4	356	12.4	1.448	1	1	1	0	1	1	0	30	0	90	0	180	0	365
11901952	25514083	5.4	127	-1.055	1	72.8277	2	26.8871	83	11	0	0	0	1	1	0	0	0	12.1	3.33	250	10.6	0.6	1	1	2	0	1	0	1	7.70833	1	7.70833	1	7.70833	1	7.70833
16954495	20292734	6	173	-1.053	1	81.5405	2	28.6084	42	4	0	0	0	0	1	0	1	0	6.6	3.31	220	10.4	1.528	1	1	1	1	1	1	1	10.1667	1	10.1667	1	10.1667	1	10.1667
10330990	21349618	6	173	-1.053	1	85.6214	2	27.5641	48	5	1	0	1	1	0	0	1	0	9.5	4.71	181	14	1	0	1	1	1	1	1	0	30	1	36.0833	1	36.0833	1	36.0833
16586217	21452660	5	96	-1.052	1	85.7729	1	25.4694	35	5	0	0	0	0	0	1	0	0	10.46	2.69	167.54	8.9	1	1	1	1	1	1	0	0	30	0	90	0	180	0	365
17329809	23715416	5	96	-1.052	1	66.6134	2	22.3421	54	2	0	0	0	0	0	1	0	0	4.3	2.68	194	9.3	0.7	1	1	2	1	1	0	0	30	1	84	1	84	1	84
17574524	23918530	5	96	-1.052	1	46.8167	1	34.796	22	6	0	1	0	0	0	0	0	0	11.8	3.56	108	10.998	0.8	1	0	1	0	1	1	0	30	0	90	0	180	0	365
10393491	25133984	5.3	119	-1.051	1	74.2859	1	24.3084	22	4	0	0	0	0	1	1	0	0	5.5	5.07	207	15.2	1	1	1	1	0	1	1	0	30	0	90	0	180	0	365
13434571	26991230	5.6	142	-1.05	1	70.2727	1	26.8653	21	5	0	0	0	0	1	0	0	0	9.7	3.15	109	9.4	1.2	1	1	1	0	1	1	0	30	0	90	0	180	0	365
10465292	27312692	5.6	142	-1.05	1	74.1741	1	28.2881	20	1	0	0	0	0	1	0	0	0	18.4	3.7	133	11	0.7	1	1	1	0	1	1	0	30	0	90	0	180	0	365
16922254	25787700	5.9	165	-1.049	1	60.64	1	25.1278	71	11	0	0	1	0	0	0	0	0	24.6	4.65	218	14.1	1.7	1	0	1	0	0	1	0	30	1	60.25	1	60.25	1	60.25
16294652	23375258	5.2	111	-1.047	1	73.0425	1	25.6225	22	3	0	0	0	0	0	1	0	0	8.1	4.76	171	14.7	1.1	1	1	1	1	1	1	0	30	0	90	0	180	0	365
18147334	23357477	5.2	111	-1.047	1	78.8251	2	23.8462	35	7	0	0	0	0	1	1	0	0	10	2.44	137.52	8.1	0.6	1	1	1	1	1	1	0	30	0	90	0	180	0	365
16907869	26949127	5.2	111	-1.047	1	55.9966	1	29.2625	30	1	0	0	1	0	0	0	0	0	8.5	4.09	245	12.7	0.9	0	1	2	1	1	0	0	30	0	90	0	180	0	365
12963490	29194808	5.8	157	-1.045	1	91.7502	1	26.3184	38	6	0	1	0	1	0	0	0	0	6	2.99	136	8.9	1.7	1	1	2	1	1	0	0	30	0	90	0	180	0	365
13079910	25886280	5.8	157	-1.045	1	62.8203	2	26.3315	19	6	0	0	0	0	1	1	1	0	7.2	2.46	132	7.5	0.6	1	1	1	0	1	1	0	30	0	90	0	180	0	365
10328270	29868079	6.1	180	-1.044	1	77.6263	1	25.8294	36	7	1	1	1	0	1	1	1	0	14.1	4.17	157	13.1	1.3	0	1	1	0	0	1	1	5.29167	1	5.29167	1	5.29167	1	5.29167
10463927	29292100	6.1	180	-1.044	1	71.1003	2	35.0413	61	14	0	0	0	0	1	1	0	0	6.9	4.12	150	12.4	0.8	1	1	1	0	1	1	0	30	0	90	0	180	0	365
17680905	27946953	5.1	103	-1.043	1	86.6976	2	34.2825	30	1	0	0	0	0	1	1	0	0	5.7	3.41	158	9.9	0.9	1	1	1	0	1	1	0	30	0	90	0	180	0	365
10511344	20471702	5.1	103	-1.043	1	70.6125	1	34.4193	30	1	0	0	1	0	0	1	0	0	6.7	3.76	158	12	1	0	1	1	0	0	0	0	30	0	90	0	180	0	365
13388705	22053468	5.4	126	-1.042	1	80.1909	1	23.1344	19	5	0	0	0	0	1	1	0	0	7.6	3.89	134	13.8	0.6	1	1	1	1	1	1	0	30	0	90	0	180	0	365
16827631	23573927	5.4	126	-1.042	1	81.8155	1	28.868	32	8	0	0	0	0	1	1	0	0	9.6	3.15	272	10.6	1.4	1	1	1	0	1	1	0	30	0	90	0	180	0	365
12470773	25530442	5.4	126	-1.042	1	62.0676	1	22.7244	16	4	0	0	0	0	0	0	0	0	7.1	4.59	286	14.7	1.1	1	1	1	0	1	0	0	30	0	90	0	180	0	365
10264980	23710337	5.4	126	-1.042	1	64.1334	1	36.3577	11	6	0	0	0	0	0	0	0	0	5.5	4.31	164	13.2	1.2	1	1	1	0	1	1	0	30	0	90	0	180	0	365
15612570	26152435	9.3	426	-1.042	1	63.2562	2	38.8766	45	7	1	0	1	1	1	0	1	0	17.4	4.12	143	11	1.6	0	1	1	1	1	1	0	30	0	90	0	180	0	365
11550469	25155514	8.3	349	-1.041	1	84.358	1	32.0634	43	3	0	0	0	1	1	1	1	0	13.4	4.89	171	14	1.162	0	1	2	0	0	1	0	30	1	41.25	1	41.25	1	41.25
12195370	24606494	7.3	272	-1.04	1	68.012	2	41.4016	77	15	0	0	1	0	1	1	1	0	20.7	3.51	157	10.8	2.3	1	1	1	0	0	0	1	10.625	1	10.625	1	10.625	1	10.625
11726265	22168391	5	95	-1.039	1	83.0648	2	17.4308	80	9	0	0	1	0	1	1	0	0	32.4	3.26	210.44	10.2	0.6	1	1	1	1	1	1	0	30	0	90	0	180	0	365
19966568	25640873	5	95	-1.039	1	42.3031	1	24.6735	15	5	0	0	0	1	0	1	0	0	8.2	5.28	304	15.7	0.9	1	1	1	1	1	1	0	30	0	90	0	180	0	365
13925229	23192847	5.2	110	-1.034	1	77.6123	1	20.7829	23	4	0	0	0	0	1	1	0	0	7.2	4.37	272	13.8	0.8	1	1	1	1	1	1	0	30	0	90	0	180	0	365
10756776	24477686	5.2	110	-1.034	1	40.0049	2	32.9507	44	7	0	1	1	0	0	1	0	0	8.4	3.58	329	8.9	0.4	1	1	1	1	1	0	0	30	0	90	0	180	0	365
17181688	21767301	5.2	110	-1.034	1	56.239	1	27.2493	22	6	0	0	1	0	0	1	0	0	6.5	4.39	253	14.7	1.3	1	1	2	1	1	0	0	30	0	90	0	180	0	365
12669413	21160206	5.8	156	-1.032	1	91.5007	2	22.2638	56	9	0	0	0	0	1	0	0	0	9.4	2.42	123	7.3	1.4	0	1	2	0	1	0	0	30	1	86.1667	1	86.1667	1	86.1667
13894879	27372902	5.8	156	-1.032	1	61.7497	2	29.8505	67	11	0	0	0	0	1	0	0	0	9.4	3.39	102	11.3	1.3	1	1	1	0	1	0	0	30	0	90	0	180	1	210.5
19374373	21857828	5.8	156	-1.032	1	82.4394	1	26.3322	75	11	1	0	0	0	0	1	0	0	11.7	3.76	238.56	12.3	1.2	1	0	0	0	0	0	1	6.54167	1	6.54167	1	6.54167	1	6.54167
14624336	22618178	6.4	202	-1.03	1	73.3158	2	38.3065	75	6	0	0	0	0	1	0	1	0	12.398	3.31	137	10.1	0.6	1	1	1	0	1	1	0	30	0	90	0	180	0	365
15230667	28248924	5.4	125	-1.029	1	68.0378	1	37.7933	34	8	0	0	1	1	1	0	1	0	8.3	6.27	191	18	0.8	1	1	1	0	1	1	0	30	0	90	0	180	0	365
11961618	27082599	5.4	125	-1.029	1	65.853	1	35.065	40	4	0	0	0	0	0	0	0	0	11.5	5.03	215	15	1.1	1	1	1	0	1	1	0	30	0	90	0	180	0	365
12653468	21250157	5.4	125	-1.029	1	71.1021	1	24.9079	21	2	0	0	0	0	1	1	0	0	12.9	3.57	237	10.6	0.9	1	1	1	0	1	0	0	30	0	90	0	180	0	365
18971528	29185770	5.4	125	-1.029	1	52.0566	2	37.2364	70	6	0	0	0	0	0	1	0	0	9.7	4.2	285	12	0.7	1	1	1	0	1	1	0	30	0	90	0	180	0	365
10989664	24980905	5.4	125	-1.029	1	60.4894	1	25.9072	25	2	0	0	1	1	0	0	0	0	7.9	4.43	118	13.6	0.9	1	1	1	0	1	1	0	30	0	90	0	180	0	365
16071587	20626469	5.4	125	-1.029	1	81.0088	1	38.3583	54	5	0	0	0	0	1	1	0	0	7.8	5.29	185	15.6	1	1	1	1	0	1	1	0	30	0	90	0	180	0	365
19430943	29787534	5.3	117	-1.025	1	62.2234	1	31.1837	43	5	0	0	0	0	0	0	0	0	7.5	4.5	208	13.2	0.8	1	1	1	1	1	1	0	30	0	90	0	180	0	365
10652536	24696812	5.3	117	-1.025	1	54.4823	2	35.5469	54	5	0	0	0	1	0	1	0	0	13.6	4	387	10.6	1.2	1	1	2	1	1	0	0	30	0	90	0	180	0	365
10247095	22214579	5.6	140	-1.024	1	81.5387	1	29.673	49	9	0	0	1	0	1	0	0	0	7.8	4.11	142	12.7	1.1	1	1	1	0	1	1	0	30	0	90	0	180	0	365
14579336	21757943	6.2	186	-1.022	1	81.9248	1	24.8163	33	5	0	0	0	0	1	1	0	0	12.4	3.26	144	9.8	1.5	1	1	2	1	1	1	0	30	0	90	0	180	0	365
14463126	26666023	5.2	109	-1.021	1	38.1461	1	40.1506	30	1	0	0	1	0	0	0	0	0	10.6	4.47	228	13.6	1	0	1	2	1	1	0	0	30	0	90	0	180	0	365
13189395	25580260	5.2	109	-1.021	1	81.5793	1	25.6225	39	5	0	0	0	0	1	0	0	0	5.1	3.44	217	10.8	1	1	0	1	0	1	1	0	30	0	90	0	180	0	365
19531253	27903960	5.8	155	-1.019	1	84.3818	1	28.7347	45	10	0	0	0	0	0	1	0	0	9.2	3.7	266	11.3	1.2	1	1	1	0	1	1	0	30	0	90	0	180	0	365
12339048	28120936	5.8	155	-1.019	1	85.737	1	25.6805	43	5	0	0	0	0	0	0	1	0	8	2.35	171	7.1	5.7	1	1	2	0	1	1	0	30	0	90	0	180	0	365
16817512	21466132	5.1	101	-1.017	1	71.0566	1	36.5932	19	1	0	0	1	0	0	1	0	0	7.4	4.89	166	15	0.9	0	1	2	1	1	0	0	30	0	90	0	180	0	365
11772621	21409201	5.4	124	-1.016	1	80.7438	1	28.6578	42	5	0	0	1	0	1	1	0	0	6.5	3.49	171	10.7	1.5	1	1	1	1	1	1	0	30	0	90	0	180	0	365
13591121	25946841	5.4	124	-1.016	1	76.8267	2	20.1757	48	3	0	0	1	1	0	1	0	0	13.3	3.74	338	10.6	1.3	0	1	1	1	1	0	0	30	0	90	0	180	0	365
15665196	27099210	7	247	-1.015	1	80.3853	1	21.422	35	2	0	0	0	0	1	1	1	0	17.1	3.86	130	11.1	0.8	1	0	1	0	1	1	0	30	0	90	0	180	0	365
16359767	26215054	5	93	-1.013	1	74.9989	1	26.9365	28	4	0	0	1	0	1	1	0	0	11.3	3.5	172	10.4	0.9	1	1	1	0	1	1	0	30	0	90	0	180	0	365
14356742	21556305	5.3	116	-1.012	1	76.7522	1	33.012	18	3	0	0	0	0	0	1	1	0	5.6	4.02	119	12.4	0.9	1	1	1	0	1	1	0	30	0	90	0	180	0	365
11480447	25077417	5.3	116	-1.012	1	79.3058	1	22.5225	38	4	0	0	0	0	1	1	1	0	7.7	3.66	214	10.9	1	0	1	1	0	1	1	0	30	0	90	0	180	0	365
18936015	22484220	5.3	116	-1.012	1	53.3946	2	27.8994	66	11	0	0	1	0	0	0	0	0	21.2	4.6	299	14.2	1.1	1	0	1	0	0	0	1	0.875	1	0.875	1	0.875	1	0.875
10127517	21018884	5.6	139	-1.011	1	70.9624	1	26.1729	31	3	0	0	0	0	1	1	1	0	17.2	3.51	124	11.7	1.6	1	1	1	0	1	1	0	30	0	90	0	180	0	365
19386153	24165662	5.6	139	-1.011	1	61.9772	1	31.9442	30	4	0	0	0	1	0	1	1	0	7	4.25	209	12.6	2.7	1	1	2	0	1	1	0	30	0	90	0	180	0	365
11236111	29644746	5.9	162	-1.01	1	81.4564	2	31.8169	31	6	0	0	0	0	0	1	0	0	11.6	3.13	201	9.2	0.6	1	1	1	0	1	0	0	30	0	90	0	180	0	365
13591594	25884109	6.2	185	-1.009	1	77.6916	1	26.9274	45	5	0	0	0	0	1	1	0	0	8.4	3.34	113	10.5	0.7	1	1	1	0	1	1	0	30	0	90	0	180	0	365
18311283	26175796	7.5	285	-1.009	1	48.5744	1	29.2105	34	1	0	0	0	0	0	1	1	0	8.5	2.85	171	9.2	0.9	0	1	2	1	1	1	0	30	0	90	0	180	0	365
18633036	25613466	5.2	108	-1.008	1	71.4095	1	28.5707	35	9	0	0	0	0	1	1	0	0	19.1	3.06	138	10.5	0.7	1	1	1	1	1	1	0	30	0	90	0	180	0	365
12689960	29864872	5.2	108	-1.008	1	80.6694	1	21.3878	33	5	0	0	0	0	1	1	0	0	9.604	3.1	170.84	10.5	0.7	1	0	1	0	1	1	0	30	0	90	0	180	0	365
11387455	29897870	6.5	208	-1.008	1	77.0792	2	31.3132	31	3	0	0	0	1	1	0	1	0	6.9	2.34	180	7.2	1.3	1	1	1	0	1	1	0	30	0	90	0	180	0	365
18426598	22940206	5.5	131	-1.007	1	71.3092	1	29.3307	87	9	0	0	1	0	1	0	0	0	12.8	4.57	150	14.8	1	1	1	1	1	1	1	0	30	0	90	0	180	0	365
18147809	22404085	5.5	131	-1.007	1	67.4671	1	25.0903	26	3	0	0	0	0	0	0	0	0	10.3	4.46	262	11.8	0.9	0	1	1	0	1	1	0	30	0	90	0	180	0	365
13935492	24967328	5.5	131	-1.007	1	52.4875	1	23.3106	54	10	0	0	1	0	1	0	0	1	9.4	2.71	164	9.2	8.5	1	1	1	0	1	1	0	30	0	90	0	180	0	365
19196195	26286212	6.1	177	-1.005	1	63.0873	1	38.767	45	5	0	0	0	1	0	1	1	0	12.7	4.87	251	14.5	1.2	1	1	1	1	1	0	0	30	0	90	0	180	0	365
18973791	22615934	5.1	100	-1.004	1	72.3995	1	21.8556	34	6	0	0	1	1	1	0	0	0	7.5	3.92	143	13.3	1.7	1	1	1	0	1	1	0	30	0	90	0	180	0	365
19365715	23651826	5.1	100	-1.004	1	75.338	2	33.1167	25	1	0	0	1	0	0	1	0	0	6.4	4.48	218	14.8	0.8	0	1	2	1	1	0	0	30	0	90	0	180	1	234.583
14781454	21638969	5.1	100	-1.004	1	67.1177	1	27.2041	30	4	0	0	1	0	0	0	0	0	8.9	3.5	129	10.9	0.8	1	1	1	1	1	1	0	30	0	90	0	180	0	365
17175905	28194451	5.1	100	-1.004	1	67.6554	1	30.3737	28	5	0	0	0	0	0	0	1	1	4.8	3.26	108	9.7	4.9	0	1	2	1	1	0	0	30	1	34.625	1	34.625	1	34.625
19999987	23865745	5.1	100	-1.004	1	57.8375	2	30.79	44	6	0	0	0	0	0	0	0	0	13.5	4.07	136	14.1	1.4	1	0	0	0	1	0	0	30	0	90	0	180	0	365
17435326	28169320	6.4	200	-1.004	1	74.6512	2	28.2007	49	4	0	0	0	0	1	0	1	0	8.8	3.65	420	11	2.2	1	1	2	1	1	1	0	30	0	90	0	180	0	365
12040122	23177776	5.4	123	-1.003	1	88.0181	1	35.9402	40	3	0	0	1	1	1	0	0	0	12.6	4.08	208	13.2	1.9	0	1	2	1	1	0	0	30	0	90	0	180	0	365
14108224	23914562	5.7	146	-1.002	1	79.7545	1	25.0683	81	9	0	1	0	0	1	1	0	0	6.1	3.3	145	11.5	1.1	1	1	1	0	1	1	0	30	0	90	0	180	0	365
11117595	28513099	5.7	146	-1.002	1	67.3778	1	27.089	36	1	0	0	1	0	0	0	0	0	9	4.82	186	15	0.7	0	1	2	1	1	0	0	30	0	90	0	180	0	365
17912808	28046472	5.3	115	-0.999	1	53.7441	1	38.196	24	0	0	0	1	0	1	1	0	0	12.8	4.46	299	14.2	0.9	1	1	2	0	1	1	0	30	0	90	0	180	0	365
12790721	23148741	5.3	115	-0.999	1	69.8897	1	26.9843	24	3	0	0	1	0	0	0	0	0	16.4	6.03	156	17.5	1.3	0	1	2	1	1	0	0	30	0	90	0	180	0	365
16487246	27777931	5.6	138	-0.998	1	68.1777	1	29.6659	42	1	0	0	1	0	0	0	0	0	6	3.94	173	12.2	1.1	0	1	2	0	1	0	0	30	0	90	0	180	0	365
10843788	22294846	5.5	130	-0.994	1	83.8099	2	27.5165	36	10	0	0	0	1	0	1	0	0	13	3.79	244	11.2	2	1	1	2	0	0	0	1	9.20833	1	9.20833	1	9.20833	1	9.20833
15403581	28486846	5.5	130	-0.994	1	79.6153	1	28.191	29	9	0	0	0	1	1	1	0	0	10.6	2.24	159	7.804	0.7	1	1	1	0	1	1	0	30	0	90	0	180	0	365
11132868	28033793	6.8	230	-0.994	1	51.4179	1	30.7051	20	3	0	0	1	0	0	1	0	0	11.5	4.56	176	14.3	1.2	0	1	1	1	1	0	0	30	0	90	0	180	0	365
16399912	25875256	5.8	153	-0.993	1	75.3579	1	26.1797	85	8	0	1	0	0	1	1	0	0	6.8	4.63	161	14.8	1.1	1	1	1	1	1	0	0	30	0	90	0	180	0	365
14115733	20868433	5.8	153	-0.993	1	61.4043	1	25.0593	84	7	0	0	0	0	1	0	0	0	10.4	4.66	305	15.1	0.9	1	1	2	1	1	1	0	30	0	90	0	180	0	365
19276481	25802838	5.8	153	-0.993	1	61.5935	1	26.1538	40	3	0	0	0	1	1	1	0	0	8.5	4.01	225	13.7	2.5	0	1	1	0	1	0	0	30	0	90	0	180	0	365
18349557	23256164	4.8	76	-0.992	1	80.3661	1	24.2215	91	9	0	0	1	0	1	0	0	0	8.1	3.08	155.88	9.7	1.1	1	1	1	0	1	1	0	30	0	90	0	180	0	365
13369675	29977761	5.1	99	-0.991	1	72.0844	2	35.0589	27	2	0	1	1	0	0	1	0	0	11.7	3.89	182	13	0.7	1	1	1	1	1	1	0	30	0	90	0	180	0	365
19685807	21319345	5.1	99	-0.991	1	46.0004	1	27.2139	18	2	0	0	1	0	0	0	0	0	17.2	4.28	212	13	1.3	0	1	1	1	1	0	0	30	0	90	0	180	0	365
17567845	29457834	6.7	222	-0.99	1	55.1141	1	35.3817	51	6	0	0	1	1	0	0	1	1	8.8	3.26	390	9.1	3.6	1	1	1	0	1	1	0	30	0	90	0	180	0	365
12621660	22228593	5.4	122	-0.99	1	53.2187	1	41.0444	50	3	0	0	1	1	0	1	0	0	12.6	2.68	219	8.1	1.4	1	1	2	1	1	0	0	30	0	90	0	180	0	365
10624561	26744064	5.4	122	-0.99	1	47.1336	1	28.9105	93	6	0	0	0	0	0	1	0	0	12.1	4.89	160	16	1.3	1	1	2	1	1	1	0	30	0	90	0	180	0	365
17601497	28416693	5.7	145	-0.989	1	75.5687	1	26.1401	34	6	0	0	0	0	1	0	0	0	8.4	4.04	140	13.4	0.9	1	1	1	0	1	1	0	30	0	90	0	180	0	365
18131057	20824753	5.7	145	-0.989	1	60.9979	1	30.6879	32	5	0	0	0	0	0	0	0	0	6.6	4.69	200	14.2	1.2	1	1	1	0	1	0	0	30	0	90	0	180	0	365
14649094	26008382	5.7	145	-0.989	1	82.8792	1	37.3101	32	1	0	0	0	0	0	0	0	0	8.6	4.56	281	13.8	1	1	1	1	0	1	0	0	30	0	90	0	180	0	365
19477869	24803568	6	168	-0.988	1	73.6038	1	27.8303	81	7	0	0	1	0	0	1	1	0	8.5	4.27	216	12.4	0.9	1	1	2	0	1	1	0	30	0	90	0	180	0	365
19141547	25391962	7.9	314	-0.986	1	59.4408	1	24.7486	32	2	0	1	1	1	0	1	1	0	4.8	3.35	139	10.4	0.7	0	1	2	1	1	1	0	30	0	90	0	180	0	365
10284532	25800625	5.3	114	-0.986	1	85.0655	1	31.7666	48	6	0	0	1	0	0	0	0	0	15.3	3.95	172	12.7	2	1	1	1	0	1	1	0	30	0	90	0	180	0	365
11284848	25921082	5.3	114	-0.986	1	67.1188	1	25.9081	15	4	0	0	0	0	0	1	0	0	6.3	5.37	141	16.9	1.3	1	1	1	1	1	1	0	30	0	90	0	180	0	365
18552808	26388053	5.3	114	-0.986	1	62.6837	2	30.1352	32	2	0	0	1	1	1	0	0	0	20.6	4.5	320	13.9	0.8	0	1	1	1	1	0	0	30	0	90	0	180	0	365
18954316	20485228	5.6	137	-0.985	1	47.3567	2	29.3266	23	1	0	0	1	1	0	0	0	0	15.8	4.56	464	14.5	0.6	0	1	2	1	1	0	0	30	0	90	0	180	0	365
14586848	27158336	5.9	160	-0.984	1	82.6731	2	27.0242	36	3	0	0	0	1	0	1	1	0	5.3	3.83	194	11.9	1.1	0	1	2	1	1	1	0	30	0	90	1	108.208	1	108.208
15303387	26864535	6.2	183	-0.983	1	83.4506	1	23.5294	78	4	0	0	0	0	1	1	0	0	8.8	3.77	186	12.3	0.9	1	1	1	1	1	1	0	30	0	90	0	180	0	365
14135773	25258072	5.2	106	-0.982	1	66.5667	2	23.6523	17	6	0	0	1	0	0	0	0	0	7.5	4.34	229	14	0.7	1	1	1	0	1	1	0	30	0	90	0	180	0	365
12622960	28393935	5.2	106	-0.982	1	91.8795	1	28.0569	50	6	0	0	1	0	1	0	0	0	31.3	2.77	342	8.4	1.4	0	1	2	0	1	0	0	30	0	90	0	180	0	365
11758844	23467972	5.2	106	-0.982	1	61.708	1	28.7858	23	4	0	0	0	0	0	0	0	0	13.5	3.44	149	10.2	1	1	1	1	0	1	1	0	30	0	90	0	180	0	365
11619567	27112848	5.2	106	-0.982	1	49.3247	1	26.5796	27	2	0	1	0	0	0	1	0	0	7.2	4.56	136	16.2	0.6	1	1	1	0	1	1	0	30	0	90	0	180	0	365
17721459	28395044	5.5	129	-0.981	1	76.3157	1	32.8504	31	3	0	0	0	0	0	1	0	0	4.7	4.16	204	12.8	0.8	1	1	1	1	1	1	0	30	0	90	0	180	0	365
11724294	27383035	6.1	175	-0.979	1	79.7371	1	33.4694	76	8	0	0	0	1	1	1	0	0	17.9	5.36	289	16.3	1.2	1	1	1	1	1	0	1	16.8333	1	16.8333	1	16.8333	1	16.8333
13631349	29226245	7.4	275	-0.979	1	67.2002	1	24.9706	41	2	0	1	1	0	0	0	1	0	19.3	4.36	258	12.9	1.2	1	1	1	1	1	1	0	30	0	90	0	180	0	365
10581311	23815944	5.1	98	-0.978	1	75.1117	2	30.9065	39	6	0	0	1	0	1	1	0	0	8.5	3.43	191	10.2	1	1	1	1	1	1	1	0	30	0	90	0	180	0	365
19156652	27812006	5.1	98	-0.978	1	86.374	1	32.6102	31	5	0	0	0	0	1	0	0	0	7.6	2.49	175.64	7.8	0.6	1	1	1	1	1	1	0	30	0	90	0	180	0	365
11958932	24371650	5.1	98	-0.978	1	63.7669	1	28.3675	70	7	0	0	0	0	0	1	0	0	5.8	4.43	283	13.7	1	1	1	1	1	1	0	0	30	0	90	0	180	0	365
13964344	21560867	5.1	98	-0.978	1	91.6551	1	24.3517	40	8	0	0	0	0	0	1	0	0	17.2	3.98	149	12.1	1.1	0	0	0	0	0	0	1	2.75	1	2.75	1	2.75	1	2.75
15974370	22179911	6.4	198	-0.978	1	77.6564	1	25.1017	45	6	0	0	0	1	1	0	1	0	8.2	5.01	99	14.9	1.6	1	1	2	1	1	1	0	30	1	40.2917	1	40.2917	1	40.2917
16833885	21413379	5.4	121	-0.977	1	63.0992	2	27.576	22	4	0	0	1	0	0	1	1	0	6	4.11	233	11.8	0.8	1	1	1	1	1	1	0	30	0	90	0	180	0	365
13814694	29725953	5.4	121	-0.977	1	61.4453	1	24.4172	16	1	0	1	0	0	1	1	0	0	8.7	3.91	163	12.9	0.8	1	1	1	0	1	1	0	30	0	90	0	180	0	365
15225750	26550266	5.7	144	-0.976	1	61.8954	1	31.8093	35	5	0	0	0	0	0	1	0	0	4.1	4.52	240	14.5	1.2	1	1	2	1	1	1	0	30	0	90	0	180	0	365
14647973	26913964	5.7	144	-0.976	1	73.335	1	27.7703	17	0	0	0	1	1	0	0	1	0	5.7	5.18	160	15.2	1.1	0	1	1	1	1	0	0	30	0	90	0	180	0	365
14505512	28417665	8.9	390	-0.974	1	81.0549	1	24.7689	76	12	0	0	0	0	0	0	1	0	9.6	3.85	180	12.5	1.8	1	1	1	0	0	1	0	30	0	90	1	169.958	1	169.958
15711460	24660652	5	90	-0.974	1	72.7953	1	31.1182	36	7	1	0	0	1	0	0	0	1	22.8	4.58	265	10.4	7.8	0	1	2	0	1	1	0	30	1	41.8333	1	41.8333	1	41.8333
17401816	20658538	5	90	-0.974	1	66.9935	1	27.2454	29	2	0	1	0	0	0	1	1	0	5.1	4.18	159	13.1	0.9	0	0	0	1	0	0	0	30	0	90	0	180	0	365
17375500	29583619	5	90	-0.974	1	79.7174	2	29.3723	32	2	0	1	0	0	0	0	0	0	8.5	4.85	303	12.8	1	0	1	1	1	0	0	0	30	0	90	0	180	1	279
10677482	25054284	6.3	190	-0.974	1	73.6204	1	33.2407	44	5	0	1	0	0	0	1	0	0	13.9	3.03	172	9.9	1.4	1	1	1	1	1	1	0	30	0	90	0	180	0	365
13155358	26580141	6.3	190	-0.974	1	63.4702	2	19.1948	46	10	0	0	1	0	0	0	1	0	22.8	5.5	275	15.6	1.1	1	1	2	1	1	1	0	30	0	90	0	180	0	365
11439955	27907898	5.3	113	-0.973	1	85.4558	2	30.8718	33	7	0	0	0	0	1	1	0	0	5.4	4.05	204	12.5	1.1	1	1	1	0	1	1	1	14.5417	1	14.5417	1	14.5417	1	14.5417
13102780	21215960	5.3	113	-0.973	1	80.8418	1	27.3148	18	5	0	0	0	0	1	1	0	0	5.5	4.59	181	14.1	0.8	1	1	1	0	1	1	0	30	0	90	0	180	0	365
11351131	20699115	5.6	136	-0.972	1	68.7858	1	20.8776	73	3	0	0	0	0	1	0	0	0	9.5	4.17	216	11.7	0.8	0	1	1	1	1	0	0	30	0	90	0	180	0	365
13651997	26300320	5.9	159	-0.971	1	81.4947	1	26.9222	33	5	0	0	0	0	1	0	0	0	5.8	4.05	127	13	0.7	1	1	1	0	1	0	0	30	0	90	0	180	0	365
15003296	20362209	4.9	82	-0.97	1	78.3907	2	29.8764	43	2	0	0	0	0	1	0	0	0	10.1	4.27	301	11.2	1.8	1	0	1	0	1	0	0	30	0	90	0	180	1	232.375
15668238	20637527	5.2	105	-0.969	1	90.0712	1	28.3132	41	5	0	0	1	0	1	0	0	0	13.7	3.38	198	9.6	0.8	1	1	1	0	1	1	0	30	0	90	0	180	0	365
14842397	26785758	5.2	105	-0.969	1	74.3896	2	30.596	39	2	0	0	0	1	0	1	0	0	18.1	2.76	296	8.6	1	1	1	1	1	1	0	0	30	0	90	0	180	0	365
14293920	23347079	5.2	105	-0.969	1	91.667	1	26.0474	53	3	1	0	0	0	0	0	0	0	6.9	2.73	224	7.1	0.9	0	1	1	1	1	0	0	30	0	90	0	180	0	365
17921791	25351026	5.2	105	-0.969	1	57.4837	1	33.5193	19	5	0	0	0	0	0	0	0	0	9.2	5.09	256	15.9	0.8	1	1	1	0	1	1	0	30	0	90	0	180	0	365
18733090	25131696	5.2	105	-0.969	1	61.0647	2	30.3162	33	1	0	0	1	1	1	0	0	0	13.5	4.6	315	14.9	0.9	0	1	2	1	1	0	0	30	0	90	0	180	0	365
13317822	20744754	5.5	128	-0.968	1	82.532	2	22.5241	29	6	0	0	0	0	1	1	0	0	7.6	4.03	270	12.1	0.7	1	1	1	0	1	0	0	30	0	90	0	180	0	365
10012438	22764825	5.5	128	-0.968	1	71.4336	1	27.8648	21	1	0	0	1	0	0	1	0	0	11.1	5.04	165	14	1.1	0	1	1	1	1	0	0	30	0	90	0	180	0	365
13279129	27730724	5.5	128	-0.968	1	85.7443	1	22.8781	28	4	0	0	1	1	1	0	0	0	7.3	4.43	192	13.9	1	0	1	1	1	1	0	0	30	0	90	1	171.167	1	171.167
13839943	23009447	5.5	128	-0.968	1	70.8614	1	32.5487	25	2	0	0	1	0	0	1	0	0	7.6	4.99	163	15.4	1.2	0	1	2	1	1	0	0	30	0	90	0	180	0	365
11075865	28595464	5.8	151	-0.967	1	56.4269	1	27.4115	89	11	0	0	1	0	1	0	0	0	5.8	4.86	155	14.6	1.3	1	1	2	1	1	0	1	20.0833	1	20.0833	1	20.0833	1	20.0833
12769611	21883025	5.8	151	-0.967	1	67.0664	1	33.6327	20	9	0	0	1	1	0	0	0	0	12.2	5.4	220	16.7	1.1	1	1	1	1	1	0	0	30	0	90	0	180	0	365
11910360	20311797	5.1	97	-0.965	1	84.6887	2	28.1107	88	9	0	0	1	1	1	0	0	0	7.5	2.94	188	9.8	1.7	1	1	2	1	1	1	0	30	0	90	0	180	0	365
14432295	25310293	5.1	97	-0.965	1	55.6541	1	24.6735	48	7	0	0	0	1	0	0	0	0	7.3	4.01	225	11.8	1.2	1	1	1	1	0	0	0	30	0	90	0	180	0	365
17898418	27061773	5.1	97	-0.965	1	54.3078	1	29.26	23	0	0	0	0	0	0	1	0	0	5.7	2.63	255	9.274	0.7	0	1	1	1	1	0	0	30	0	90	0	180	0	365
19126975	20262837	6.7	220	-0.964	1	82.0321	1	24.5363	33	1	0	0	1	1	0	1	1	0	16	4.43	152	14.3	1.3	0	1	2	1	1	0	0	30	0	90	0	180	0	365
13634880	28621375	5.4	120	-0.964	1	82.7107	1	24.0569	60	6	0	1	0	0	1	1	0	0	5.1	2.89	120	10	1	0	1	2	0	1	0	0	30	0	90	0	180	0	365
18160626	20337068	5.4	120	-0.964	1	71.2573	1	27.9684	23	4	0	0	1	0	0	1	0	0	9.3	4.24	178	13	1	1	1	1	0	1	1	0	30	0	90	0	180	0	365
19214634	24843141	5.4	120	-0.964	1	71.8883	1	32.0249	47	9	0	0	0	0	0	1	0	0	7.8	4.57	217	15.1	1	1	1	1	0	1	1	0	30	0	90	0	180	0	365
10236621	28846976	5.4	120	-0.964	1	59.1077	1	29.9728	28	1	0	1	1	0	0	1	0	0	25.7	5.2	206	16.1	1	1	1	2	1	1	0	0	30	0	90	0	180	0	365
10203987	26224714	5.7	143	-0.963	1	57.6219	1	44.9644	40	5	0	0	0	1	0	0	0	0	15.3	5.14	139	16.3	3.1	0	0	2	1	1	0	0	30	0	90	0	180	0	365
18076940	24112725	5	89	-0.961	1	44.1687	1	28.9031	21	3	0	0	1	0	0	1	0	0	13.1	3.82	153	11.3	0.8	1	1	1	0	1	1	0	30	0	90	0	180	0	365
19513051	27511948	6.6	212	-0.96	1	70.4613	1	30.3463	21	3	0	0	0	0	0	1	0	0	6.4	4.14	201	12.8	1	1	1	1	0	1	0	0	30	0	90	0	180	0	365
11745291	22270906	5.3	112	-0.96	1	81.3092	1	25.6055	90	14	0	0	0	1	0	0	1	0	13.4	2.81	187	8.6	3.5	1	1	1	1	0	0	1	6.08333	1	6.08333	1	6.08333	1	6.08333
18630187	21635073	5.3	112	-0.96	1	80.4262	1	19.5707	58	7	0	0	1	1	1	0	0	0	8	4.45	293	13.1	1.3	1	1	2	1	1	1	0	30	0	90	0	180	0	365
15285136	26662428	5.3	112	-0.96	1	72.7118	1	33.1887	24	3	0	0	1	0	0	0	0	0	7.4	3.96	151	11.1	1.3	1	1	1	0	1	1	0	30	0	90	0	180	0	365
12490564	23993957	5.3	112	-0.96	1	91.1553	2	23.524	38	3	0	0	1	0	1	0	0	0	4.9	4.34	150	12.4	1.5	0	1	2	1	1	0	0	30	0	90	0	180	0	365
10678311	29960393	5.3	112	-0.96	1	80.7222	2	29.3492	33	6	0	0	0	0	0	1	0	0	8	2.73	158.02	7.8	0.9	1	1	1	1	1	1	0	30	0	90	0	180	0	365
16688809	25787655	5.6	135	-0.959	1	74.5619	1	33.305	37	7	0	1	0	0	0	1	0	0	6.4	3.17	222.72	10.4	0.9	1	1	2	0	1	1	0	30	0	90	0	180	0	365
17516322	27125170	5.6	135	-0.959	1	80.4276	1	30.8264	90	10	0	0	0	0	1	0	0	0	8.3	4.36	132	13.2	0.7	1	1	1	0	1	1	0	30	0	90	0	180	0	365
15571405	27143416	5.6	135	-0.959	1	57.3222	2	29.8751	17	2	0	0	0	0	0	1	1	0	14.1	4.44	534	12.9	0.7	1	1	1	1	0	1	0	30	0	90	0	180	0	365
14796020	24860763	4.6	58	-0.958	1	68.3474	2	28.9394	43	1	0	0	1	0	0	0	0	0	9	3.82	259	11.4	0.4	1	1	2	0	1	0	0	30	0	90	1	179.708	1	179.708
14446098	24741992	5.9	158	-0.958	1	60.212	2	29.2957	30	3	0	0	0	0	1	1	1	0	6.3	3.35	275	10.1	1.1	1	1	1	1	0	1	0	30	0	90	0	180	0	365
16265665	25335503	5.2	104	-0.956	1	80.2988	2	24.91	24	6	0	0	0	0	0	1	0	0	12.4	2.12	143	6.9	0.5	1	1	1	1	1	1	0	30	0	90	0	180	0	365
14141164	23839011	5.2	104	-0.956	1	64.0923	1	29.7837	26	6	0	0	0	0	0	1	0	0	7.5	4.48	183	13.5	0.9	1	1	1	1	1	1	0	30	0	90	0	180	0	365
10774619	22990451	5.2	104	-0.956	1	78.585	1	30.4627	43	4	1	1	0	0	0	1	0	0	7.3	3.86	145	13.4	1.3	0	1	2	1	1	1	0	30	0	90	0	180	0	365
17885100	23392333	5.5	127	-0.955	1	79.4735	2	26.6823	69	7	1	0	1	1	0	0	1	0	10.5	2.21	158	7.2	6.2	0	1	2	1	1	1	0	30	0	90	0	180	1	184.083
14754731	28590666	5.5	127	-0.955	1	83.3989	1	31.7666	39	5	0	0	0	0	0	0	0	0	21.3	2.46	154	8.1	0.9	1	1	1	0	1	0	0	30	0	90	0	180	0	365
19615696	25783877	5.5	127	-0.955	1	91.3748	2	19.3772	53	3	0	0	0	0	1	1	0	0	11.9	4.68	206	11.9	1	0	0	2	0	1	0	0	30	0	90	1	163.125	1	163.125
18292066	22610793	5.5	127	-0.955	1	60.8154	1	32.7442	15	7	0	0	0	0	1	1	0	0	9.852	4.24	136	13.7	1.1	1	1	1	0	1	0	0	30	0	90	0	180	0	365
12557373	23373851	5.5	127	-0.955	1	69.1911	1	32.6509	19	2	0	0	0	0	1	1	0	0	7.2	4.37	177	13.3	0.8	1	1	1	0	1	1	0	30	0	90	0	180	0	365
18707897	24522871	10.3	496	-0.952	1	48.0664	2	34.2477	54	5	0	0	1	1	0	0	1	0	10.9	3.87	270	11.5	1.1	1	1	1	0	1	1	0	30	0	90	0	180	0	365
15378103	21479747	6.4	196	-0.952	1	89.8921	1	26.0221	46	3	0	1	0	0	0	0	0	0	7.8	2.79	211	8.5	1.6	1	1	1	0	1	0	0	30	0	90	0	180	1	182.458
19802563	21844789	5.4	119	-0.951	1	80.0405	1	28.8272	41	5	0	0	0	0	0	0	0	0	13.6	3.01	133	10.1	2.7	0	1	2	0	1	0	0	30	1	62.2083	1	62.2083	1	62.2083
11322921	23136081	5.4	119	-0.951	1	67.219	1	25.8645	39	11	0	0	0	0	0	0	0	0	9.3	3.6	391	10	0.9	1	1	1	0	1	0	0	30	0	90	0	180	0	365
17568976	20497568	5.4	119	-0.951	1	69.2039	1	24.9135	31	6	0	1	0	0	0	1	0	0	7.2	4.55	163	14.2	0.8	1	1	1	0	1	1	0	30	0	90	0	180	0	365
19630825	24191325	5.4	119	-0.951	1	62.5874	1	46.7052	28	5	0	0	0	0	0	1	0	0	13.4	3.18	139	9.7	0.8	1	1	1	0	1	1	0	30	0	90	0	180	0	365
14270232	22778263	5.4	119	-0.951	1	57.0863	1	25.8278	51	5	0	1	0	0	1	0	0	0	14.2	4.23	485	11.6	1.6	1	1	1	0	1	0	0	30	0	90	0	180	0	365
16773906	29384067	5.4	119	-0.951	1	56.517	1	26.3315	14	4	0	0	1	0	0	1	0	0	13.3	2.65	137	8.3	0.8	1	1	1	1	1	1	0	30	0	90	0	180	0	365
19305006	20188785	5.7	142	-0.95	1	79.7811	2	29.7311	39	6	0	1	0	0	1	1	1	0	15.1	3.19	143	9.7	0.9	1	1	1	1	1	1	0	30	0	90	0	180	0	365
11109948	20244220	5.7	142	-0.95	1	81.8009	1	21.551	32	9	0	0	0	0	1	1	0	0	5	4.47	172	14.4	1	1	1	1	1	1	1	0	30	0	90	0	180	0	365
11913203	29758537	5.7	142	-0.95	1	80.7354	1	28.3838	60	14	0	0	0	0	1	1	0	0	10.54	3.18	111	10.1	0.7	1	1	1	0	1	0	0	30	0	90	0	180	0	365
19496864	22156581	6	165	-0.949	1	91.8034	1	27.6471	116	8	0	0	1	0	0	1	0	0	17.4	4.3	246	13.1	1.3	1	1	2	0	1	1	0	30	0	90	0	180	0	365
12343289	21844391	5	88	-0.948	1	22.749	1	27.3473	32	2	0	0	1	0	0	0	0	0	16.6	5.33	280	15.7	1.4	0	1	2	1	1	0	0	30	0	90	0	180	0	365
13209752	21771189	6.3	188	-0.948	1	61.8905	2	28.4275	53	5	0	0	0	0	0	1	1	0	9.6	3.2	264	9.7	0.9	1	1	1	1	1	1	0	30	0	90	0	180	0	365
14136782	23583996	5.3	111	-0.947	1	89.9444	2	33.5895	25	3	0	1	1	1	0	1	0	0	10.9	4.03	173	12.8	0.8	0	1	2	1	1	0	0	30	0	90	0	180	0	365
16483028	28140997	5.3	111	-0.947	1	66.2297	1	27.034	30	12	0	0	1	0	0	1	0	0	13.4	4.65	189	13.7	0.9	1	1	2	0	1	0	0	30	0	90	0	180	0	365
11512426	20506422	5.3	111	-0.947	1	63.4705	1	35.2195	26	1	0	0	0	0	0	0	0	0	11.6	4.47	156	13.4	0.9	1	1	2	0	1	0	0	30	0	90	0	180	0	365
17413562	25104692	5.3	111	-0.947	1	43.405	1	35.697	33	1	0	0	1	1	0	0	1	0	18.2	4.15	202	12.3	0.9	1	1	1	1	1	1	0	30	0	90	0	180	0	365
13382107	22636115	5.6	134	-0.946	1	74.0077	2	30.9462	48	2	0	0	0	1	1	1	0	0	16.3	4.57	363	14.9	0.8	1	1	1	0	1	0	0	30	0	90	0	180	0	365
18435334	29011858	5.6	134	-0.946	1	63.713	1	29.8711	33	2	0	0	1	0	0	1	0	0	8.8	4.74	257	14.3	1.2	0	1	2	1	1	0	0	30	0	90	0	180	0	365
10964292	22020231	5.9	157	-0.945	1	82.9657	1	21.4869	72	7	0	0	0	1	1	0	0	1	7.6	2.85	235.92	8.9	4	1	1	2	1	1	0	0	30	1	44.2917	1	44.2917	1	44.2917
16597917	28520789	5.9	157	-0.945	1	67.7581	1	41.8727	71	11	0	1	0	0	1	1	1	0	10.8	3.01	134	9.1	2	1	0	2	0	0	1	0	30	0	90	0	180	0	365
11036284	25697125	4.9	80	-0.944	1	56.5417	1	25.9217	14	6	0	0	1	0	0	0	0	0	4.6	1.95	208.86	6.3	0.7	1	1	1	1	1	1	0	30	0	90	0	180	0	365
12183569	25007883	5.2	103	-0.943	1	74.4784	1	26.2133	39	6	0	0	0	0	1	1	0	0	6.4	4.98	114	16	0.9	1	1	1	1	1	1	0	30	0	90	0	180	0	365
11776535	26666149	5.2	103	-0.943	1	62.8942	1	35.6061	37	2	0	0	0	0	0	0	0	0	4.7	4.2	209	13.3	1.7	1	1	1	0	0	1	0	30	0	90	0	180	0	365
13020659	26940191	5.2	103	-0.943	1	45.974	1	28.4347	19	4	0	0	0	0	0	1	0	0	10.4	5.15	198	15.6	0.9	1	1	1	0	1	1	0	30	0	90	0	180	0	365
12201629	29173727	5.2	103	-0.943	1	49.974	1	33.74	19	0	0	0	1	0	0	0	0	0	11.3	5.5	265	17.2	1	0	1	1	0	1	0	0	30	0	90	0	180	0	365
19348626	29765043	5.5	126	-0.942	1	73.3656	1	26.0185	12	6	0	1	0	0	1	1	0	0	6.2	4.76	182	14.3	1.3	1	1	1	1	1	1	0	30	0	90	0	180	0	365
19812004	22883858	5.5	126	-0.942	1	82.6044	1	26.8302	33	5	1	0	0	0	0	0	1	0	12.4	4.32	212	12.3	1.8	1	1	1	0	1	0	0	30	0	90	0	180	0	365
15641930	24144238	5.5	126	-0.942	1	88.7608	2	28.8391	41	2	0	0	1	1	1	1	0	0	10.1	4.43	200	13.6	1.1	0	1	2	1	1	1	0	30	1	69.1667	1	69.1667	1	69.1667
18554632	20375801	5.5	126	-0.942	1	68.5987	1	32.9003	27	5	0	0	0	0	1	0	0	0	10.4	4.45	161	14.8	1.2	1	0	1	0	1	1	0	30	0	90	0	180	0	365
11129835	25447858	5.5	126	-0.942	1	43.3766	2	32.5964	58	8	0	0	0	1	0	0	1	0	13.8	4.33	322	12.7	1.7	1	1	2	1	1	1	0	30	1	60.4583	1	60.4583	1	60.4583
18763725	23088635	5.8	149	-0.941	1	61.6069	1	34.5513	15	1	0	0	1	0	0	1	0	0	7.1	5.62	150	16	0.7	0	1	2	1	1	0	0	30	0	90	0	180	0	365
15272000	22606489	5.8	149	-0.941	1	60.3349	1	35.5918	38	5	0	1	1	1	0	0	0	0	15.8	4.91	215	14.2	2.2	1	1	1	1	0	0	1	3	1	3	1	3	1	3
19007962	23564974	6.4	195	-0.939	1	91.3011	1	32.5152	51	5	0	0	0	0	1	1	1	0	13	3.16	234.48	9.7	1.6	0	0	1	1	0	1	0	30	0	90	0	180	0	365
17076625	22563409	5.4	118	-0.938	1	71.1294	1	36.0613	31	3	0	1	0	0	1	1	0	0	4.7	3.87	151	12	1	1	1	1	0	1	1	0	30	0	90	0	180	0	365
17026002	24068881	5.7	141	-0.937	1	60.8092	1	25.8642	47	5	0	0	0	0	0	1	0	0	8.3	3.1	196	11	0.8	1	1	1	0	1	0	0	30	0	90	0	180	0	365
11773815	24708516	5	87	-0.935	1	56.0811	2	20.1697	83	15	0	0	0	0	1	0	0	1	6.1	2.72	329	9.1	6.4	1	1	1	1	1	1	0	30	0	90	0	180	0	365
12530930	20533135	5	87	-0.935	1	74.7114	1	26.582	29	10	0	0	0	0	0	0	0	0	6.8	3.95	163	12.6	1.3	1	1	1	1	1	1	0	30	0	90	0	180	0	365
11539653	27183543	5.3	110	-0.934	1	79.1094	2	27.5502	46	12	0	0	0	0	1	1	0	0	8.5	3.83	275	11.7	1.1	1	1	1	1	1	1	0	30	1	45.0833	1	45.0833	1	45.0833
17203067	28412241	5.3	110	-0.934	1	59.2973	1	23.1481	20	4	0	0	0	0	0	0	0	0	5.1	4.34	208	13	0.8	1	1	1	0	1	1	0	30	0	90	0	180	0	365
11412254	22069290	5.3	110	-0.934	1	79.8781	1	21.6713	55	6	1	1	0	1	0	0	0	0	6.3	3.34	345	9.4	2.2	0	1	1	0	1	0	0	30	1	33.2917	1	33.2917	1	33.2917
14013003	20110180	5.3	110	-0.934	1	63.2974	1	25.9787	33	7	0	0	0	0	0	1	0	0	7.6	4.28	131	13.5	0.9	1	1	2	0	1	0	0	30	0	90	0	180	0	365
18511348	29839667	5.3	110	-0.934	1	57.6968	1	26.5873	18	4	0	0	0	0	0	0	0	0	5.2	4.5	186	13.2	1	1	1	1	0	1	1	0	30	0	90	0	180	0	365
12614307	23085387	5.3	110	-0.934	1	48.2505	1	28.2136	21	5	0	0	1	0	0	0	0	0	6.1	4.96	172	14.3	1.3	1	1	1	0	1	1	0	30	0	90	0	180	0	365
14277360	20145809	5.6	133	-0.933	1	53.7082	2	20.6382	27	3	0	0	1	0	0	0	0	0	11	4.3	214	13.4	0.6	0	1	2	0	1	0	0	30	0	90	0	180	0	365
19966316	21475500	5.9	156	-0.932	1	72.7625	1	24.9135	51	4	0	1	0	0	0	1	1	0	5.2	4.32	116	13.3	1.1	1	1	1	1	1	0	0	30	0	90	0	180	0	365
13745932	28148136	5.9	156	-0.932	1	50.8689	1	41.6972	14	2	0	1	0	0	0	0	0	0	7.4	3.93	243	11.5	1.1	0	0	1	0	0	0	0	30	0	90	0	180	0	365
15004599	25376716	4.9	79	-0.931	1	64.094	2	27.2461	54	10	0	0	1	0	0	0	0	0	23.1	3.03	123	9.5	0.8	1	1	2	0	1	1	0	30	0	90	0	180	0	365
17353916	21166494	5.2	102	-0.93	1	67.3626	1	22.1385	32	4	0	1	0	0	0	0	0	0	6.9	2.86	144	9	0.9	1	1	1	1	1	1	0	30	0	90	0	180	0	365
12186828	20259597	5.2	102	-0.93	1	65.5097	2	31.1818	32	1	0	0	0	0	0	1	0	0	9.7	4.74	320	11.8	0.5	1	1	1	0	1	1	0	30	0	90	0	180	0	365
18658505	22101788	5.2	102	-0.93	1	78.415	1	27.3508	54	8	0	0	0	0	1	0	0	0	18.3	2.52	209	7.6	1.9	1	1	1	1	1	1	0	30	0	90	0	180	0	365
14518419	20564918	5.2	102	-0.93	1	69.4437	2	20.8514	63	14	1	0	0	1	0	0	0	1	38.2	3.38	437	9.3	2.6	1	1	2	0	1	1	0	30	1	62.9583	1	62.9583	1	62.9583
11286059	23482205	5.2	102	-0.93	1	63.211	2	26.0414	13	1	1	0	0	0	0	1	1	0	12.6	4.5	295	13.4	1.2	0	1	1	0	0	1	0	30	0	90	0	180	0	365
15189484	23894857	5.5	125	-0.929	1	78.4531	1	31.4533	29	6	0	0	0	0	0	1	0	0	8.5	2.71	359	7.6	0.9	1	1	1	1	1	0	0	30	0	90	0	180	0	365
17712565	20028540	5.5	125	-0.929	1	71.7101	1	25.9592	29	3	1	0	0	0	0	1	0	0	20	4.1	136	13.1	1.2	0	1	2	0	1	0	0	30	0	90	0	180	0	365
16092528	22983032	5.5	125	-0.929	1	82.4698	1	27.6889	35	3	0	0	1	1	0	0	0	0	17.2	3.6	219	11.7	2.6	0	1	2	0	1	0	0	30	0	90	0	180	0	365
12171609	29198517	5.8	148	-0.928	1	74.2509	1	25.8283	31	10	0	1	0	1	1	1	0	0	7.4	4.13	79	14.2	0.7	1	1	1	1	1	1	0	30	0	90	0	180	0	365
17061225	27016608	5.1	94	-0.926	1	72.5694	2	24.1806	29	2	0	0	0	0	0	0	0	0	13.6	4.4	172	13.4	0.6	0	1	1	1	1	0	0	30	0	90	0	180	0	365
16513231	28014567	5.1	94	-0.926	1	59.6404	1	35.9285	37	7	0	0	0	0	0	1	0	0	10.3	3.14	132	9.3	0.8	1	1	1	1	1	1	0	30	0	90	0	180	0	365
14707498	26729281	5.1	94	-0.926	1	39.9646	1	23.8291	42	5	0	0	1	0	0	0	0	0	18.2	4.09	263	13.3	0.8	1	1	1	1	1	0	0	30	0	90	0	180	0	365
19297413	20010282	5.1	94	-0.926	1	69.1317	1	46.0484	6	1	0	0	0	0	0	0	0	0	6.9	4.41	238	13.2	0.8	0	1	1	1	1	1	0	30	0	90	0	180	0	365
17721890	25429177	5.4	117	-0.925	1	85.574	2	35.4222	33	3	0	0	0	1	1	1	0	0	10.3	3.16	520	8.8	0.8	1	1	1	1	1	0	0	30	0	90	0	180	0	365
18444359	22572836	5.4	117	-0.925	1	46.0848	1	27.7743	30	1	0	0	1	0	0	0	0	0	10.6	4.67	278	14.2	1.2	0	1	2	1	1	0	0	30	0	90	0	180	0	365
17242100	25046397	5.7	140	-0.924	1	62.4543	1	36.3755	30	2	0	0	1	1	0	0	0	0	19.3	4.78	192	14.6	1	0	1	1	1	1	0	0	30	0	90	0	180	0	365
16827375	25496941	5.7	140	-0.924	1	67.4926	1	26.42	42	6	0	0	0	1	1	1	0	0	13.7	4.1	133	11.3	0.9	1	1	1	1	1	1	0	30	0	90	0	180	0	365
13336130	22317515	6	163	-0.923	1	71.271	1	22.1586	47	4	0	0	0	1	0	0	1	0	7.1	2.92	365	8.4	1.6	1	1	0	1	0	1	0	30	0	90	0	180	0	365
18499704	23310553	5	86	-0.922	1	68.1632	1	23.4797	40	5	0	0	1	0	0	0	0	0	6.5	5.4	230	15.4	1	1	1	1	0	1	1	0	30	0	90	0	180	0	365
19149281	23213082	5	86	-0.922	1	62.4453	1	22.4553	26	3	0	0	0	0	0	0	0	0	8.4	3.34	197	9.4	1.4	1	1	1	0	1	1	0	30	0	90	0	180	0	365
11890585	27976804	5	86	-0.922	1	62.5018	1	19.827	103	15	0	0	0	0	0	0	0	1	4.8	2.83	129	9.9	7.8	1	1	2	1	1	1	0	30	0	90	0	180	0	365
12217232	25600836	6.3	186	-0.922	1	87.5006	1	29.3722	39	4	0	0	0	1	1	0	1	0	17	3.06	365	8.9	2.8	1	1	1	1	1	1	0	30	0	90	0	180	0	365
10835819	27759377	6.3	186	-0.922	1	63.0816	2	26.6961	97	14	0	0	0	0	1	1	1	0	10.7	3.62	185	11	0.7	1	1	1	0	1	1	0	30	0	90	0	180	1	323.208
11762318	23394346	6.6	209	-0.921	1	74.454	1	39.6408	42	6	0	1	0	0	1	1	1	0	15.6	4.59	259	14.2	1	1	1	1	1	0	1	0	30	0	90	0	180	0	365
19189235	29521700	5.3	109	-0.921	1	59.2316	1	29.6816	32	5	0	0	0	0	0	1	0	0	7.9	5.16	167	15.9	0.9	1	1	1	0	1	1	0	30	0	90	0	180	0	365
17887172	21541718	5.3	109	-0.921	1	73.3938	2	41.2476	17	0	0	0	1	0	0	1	0	0	13	5.58	300	16.9	0.9	0	1	2	0	0	0	0	30	0	90	0	180	0	365
18519104	27608696	5.3	109	-0.921	1	76.6228	1	34.7178	27	7	0	0	0	0	0	0	0	0	12.5	3.62	205.12	11.6	1.1	1	1	1	1	1	1	0	30	0	90	0	180	0	365
11777223	26304665	5.6	132	-0.92	1	58.3322	1	37.205	37	5	0	0	0	0	1	0	0	0	10	4.68	237	13	0.9	1	1	1	0	1	1	0	30	0	90	0	180	0	365
16211783	28194843	5.6	132	-0.92	1	80.8702	1	26.4534	30	5	0	0	0	0	0	1	0	0	8.4	4.62	145	14	1.2	1	1	1	0	1	1	0	30	0	90	0	180	0	365
16521466	23448899	5.6	132	-0.92	1	64.2263	2	22.3945	37	7	0	0	0	0	1	1	0	0	4.7	4.14	216	12	0.7	1	1	1	1	1	1	0	30	0	90	0	180	0	365
18914188	27404646	6.2	178	-0.918	1	77.2737	1	26.7868	101	10	1	0	0	1	1	1	0	0	17.6	3.38	152	12.4	1.3	1	1	1	1	1	1	0	30	0	90	0	180	0	365
13823921	24539878	4.9	78	-0.918	1	65.229	1	25.1158	22	3	0	0	0	0	1	0	0	0	9.5	4.53	216	13.9	1.1	1	1	1	1	1	1	0	30	0	90	0	180	0	365
18526270	22196437	5.2	101	-0.917	1	58.6839	1	35.9136	32	3	0	0	0	0	1	0	0	0	7.6	4.3	235	13.2	0.9	0	1	2	1	1	1	0	30	0	90	0	180	0	365
19724180	28414900	5.5	124	-0.916	1	72.61	2	20.1613	27	2	1	0	0	0	0	1	0	0	7.6	3.98	206	10.7	0.7	1	0	1	1	1	0	0	30	0	90	0	180	0	365
17346060	27025275	5.5	124	-0.916	1	64.6858	1	25.262	32	2	0	0	0	0	1	0	0	0	5.1	4.1	221	13.3	1.3	1	1	1	0	1	1	0	30	0	90	0	180	0	365
12328691	21851411	5.5	124	-0.916	1	63.7518	1	41.0209	19	6	0	0	0	0	1	1	0	0	7.5	5.05	154	15.5	0.9	1	1	1	1	1	0	0	30	0	90	0	180	0	365
10463630	28156312	5.5	124	-0.916	1	57.6485	1	35.216	44	5	0	1	0	0	0	0	1	0	9.7	4.43	169	14.2	1.7	0	1	2	0	1	1	0	30	0	90	0	180	0	365
15250779	28137597	5.5	124	-0.916	1	75.8996	1	29.6353	60	7	0	0	1	1	0	0	0	0	7.5	4.31	177	13.7	1	1	1	1	1	1	0	0	30	0	90	0	180	0	365
19894936	24553760	5.8	147	-0.915	1	64.9736	1	30.0095	77	11	0	0	0	0	0	1	0	0	18.3	2.87	274	9.3	0.9	1	1	1	1	1	1	0	30	0	90	0	180	0	365
15051600	23135871	5.8	147	-0.915	1	80.0646	2	35.2557	52	6	0	0	0	0	1	0	1	0	8.3	3.97	246	12.4	1.1	1	1	1	1	1	1	0	30	0	90	0	180	0	365
19910173	27379976	5.8	147	-0.915	1	82.0717	1	21.7885	22	7	0	1	0	0	1	1	0	0	10.02	2.82	157.52	8.5	0.7	1	1	1	0	1	0	0	30	0	90	0	180	0	365
16298181	25559133	5.1	93	-0.913	1	86.0335	1	25.6612	40	6	0	0	1	0	1	0	0	0	6.3	3.65	159	11.1	2.2	1	1	1	1	1	1	0	30	0	90	1	107.083	1	107.083
11785231	27889493	5.1	93	-0.913	1	80.4948	1	23.9198	24	5	0	0	1	0	1	1	0	0	4.4	3.93	135	12.6	0.8	1	1	1	1	1	1	0	30	0	90	0	180	0	365
11304253	23346584	5.1	93	-0.913	1	63.6887	2	17.6471	71	11	0	0	1	1	1	0	0	0	8.2	3.26	178	10.8	2.9	1	0	1	0	1	0	1	3.45833	1	3.45833	1	3.45833	1	3.45833
12488534	23321915	5.1	93	-0.913	1	76.561	1	32.8999	50	3	0	0	0	0	0	0	0	0	6.8	4.08	241	12.1	1.4	1	1	1	0	1	1	0	30	0	90	0	180	0	365
19815154	26749154	5.1	93	-0.913	1	58.1385	1	20.6667	31	7	0	0	0	0	0	1	0	0	4.4	4.91	155	15.1	1.1	1	1	1	0	1	1	0	30	0	90	0	180	0	365
10261326	29355740	5.1	93	-0.913	1	82.6592	2	27.9525	36	3	0	0	1	0	1	1	1	0	12.6	4.35	260	14	0.7	0	1	2	1	1	0	0	30	0	90	0	180	0	365
19150427	27469604	6.4	193	-0.913	1	96.5167	1	30.4516	66	8	1	0	0	0	0	0	1	0	6.8	3.76	113	12.9	2.3	0	1	2	1	1	1	0	30	0	90	0	180	0	365
18934317	20803076	5.4	116	-0.912	1	68.0924	1	25.015	25	6	0	0	0	0	1	0	0	0	8.9	2.84	162.26	9.3	0.6	1	1	1	0	1	1	0	30	0	90	0	180	0	365
14277201	27744132	5.4	116	-0.912	1	48.1334	1	28.0689	25	4	0	0	0	0	0	0	0	0	10.2	4.01	127	11.3	0.9	1	1	1	0	1	0	0	30	0	90	0	180	0	365
11792935	23596402	5.4	116	-0.912	1	68.8101	1	30.9083	24	2	0	1	1	1	0	0	0	0	13.7	4.73	201	14.6	1	1	1	2	1	1	0	0	30	0	90	0	180	0	365
11509034	28316086	5.4	116	-0.912	1	47.5966	2	24.9163	14	3	0	0	1	0	0	0	0	0	11.8	4.27	143	12.7	0.4	1	1	1	1	1	1	0	30	0	90	0	180	0	365
15806489	25760581	5.7	139	-0.911	1	70.2343	2	23.0935	29	6	0	0	0	0	1	1	0	0	9.4	4.49	278	13.8	0.6	1	1	1	0	1	1	0	30	0	90	0	180	0	365
19838770	26353368	5.7	139	-0.911	1	57.9682	2	28.4665	14	4	0	0	0	0	1	0	0	0	9.8	2.6	185	8.7	0.9	1	1	1	0	1	1	0	30	0	90	0	180	0	365
16070835	24566289	5.7	139	-0.911	1	67.0339	2	14.4556	36	2	0	0	1	0	0	0	0	0	7.8	4.24	217	13.6	0.9	0	1	1	1	1	0	0	30	0	90	0	180	0	365
19374723	27100486	4.7	62	-0.91	1	73.1781	1	29.055	62	7	0	0	1	0	0	0	0	1	5.5	2.92	105	9.8	9.5	1	1	1	0	1	1	0	30	0	90	0	180	0	365
12132841	20349142	6	162	-0.91	1	73.7944	1	27.0502	33	1	0	1	0	0	1	1	1	0	6.6	4.4	265	13.6	0.8	1	1	1	1	1	1	0	30	0	90	0	180	0	365
17719380	28636606	6	162	-0.91	1	78.812	1	28.5172	68	10	0	0	0	1	1	1	1	0	12.2	4.37	301	14.9	1.2	1	0	1	1	1	0	0	30	0	90	0	180	0	365
10548806	28275579	5	85	-0.909	1	74.059	1	25.3939	38	5	0	0	0	0	1	1	0	0	6.2	4.59	163	13.9	1.1	1	1	1	0	1	1	0	30	0	90	0	180	0	365
10668585	22652510	6.6	208	-0.908	1	74.2207	2	33.2031	31	5	0	0	0	0	0	0	1	0	9	3.89	177	12.1	0.9	1	1	2	1	1	1	1	12.4167	1	12.4167	1	12.4167	1	12.4167
16511256	20865048	5.3	108	-0.908	1	59.8915	1	32.4334	24	4	0	0	0	0	0	1	0	0	5.1	3.67	146	12.2	0.8	1	1	1	0	1	0	0	30	0	90	0	180	0	365
13155970	25235426	5.3	108	-0.908	1	68.514	1	27.4004	36	5	0	0	0	0	1	1	0	0	18.1	3.09	127	10.5	0.6	1	1	1	0	1	0	0	30	0	90	0	180	0	365
17150837	24074194	5.3	108	-0.908	1	50.8181	1	41.9753	44	3	0	0	0	0	0	1	0	0	8.6	4.99	240	14.9	0.9	1	1	2	1	1	0	0	30	0	90	0	180	0	365
12563082	26830349	5.6	131	-0.907	1	62.1237	1	38.776	86	8	0	1	0	0	0	1	1	0	5.4	4	204	11.7	1.3	1	1	1	0	1	1	0	30	0	90	0	180	0	365
18172682	22836419	5.6	131	-0.907	1	42.5543	1	29.2011	16	1	0	0	1	0	0	0	0	0	9.3	5.58	177	15.5	0.8	0	1	2	1	1	0	0	30	0	90	0	180	1	231.583
17012812	23264860	5.6	131	-0.907	1	47.9832	1	22.52	21	2	0	0	0	1	0	1	0	0	14	4.83	220	15.9	0.6	1	1	2	1	1	0	0	30	0	90	0	180	0	365
14814907	28110775	5.9	154	-0.906	1	51.8668	1	35.9348	21	5	0	0	0	0	0	1	0	0	5.5	4.29	222	13	0.7	1	1	1	1	1	0	0	30	0	90	0	180	0	365
11127127	27797071	4.9	77	-0.905	1	91.0684	2	31.6405	62	13	0	0	1	1	0	0	1	0	19.4	2.72	172	8.3	3.4	1	0	1	0	0	1	0	30	0	90	0	180	0	365
13911200	29569495	5.2	100	-0.904	1	81.7159	2	19.1001	50	4	0	0	0	0	1	0	0	0	8.3	3.37	162	10.5	1.3	1	0	0	0	1	0	1	8.54167	1	8.54167	1	8.54167	1	8.54167
16607719	26850592	5.5	123	-0.903	1	91.0194	1	30.2473	42	3	0	0	0	0	1	0	0	0	6.1	3.05	216	9.2	1.7	0	1	2	0	1	0	0	30	0	90	0	180	0	365
19045277	27040483	5.5	123	-0.903	1	66.153	1	24.6533	48	6	0	0	1	1	1	0	0	0	14.2	4.99	311	13.5	1.2	1	1	1	0	1	1	0	30	0	90	0	180	0	365
15135628	28550464	5.5	123	-0.903	1	65.4862	1	27.4286	25	5	0	0	0	0	0	1	0	0	5.9	4.68	190	13.4	0.9	1	1	1	0	1	0	0	30	0	90	0	180	0	365
14123971	24128284	5.5	123	-0.903	1	64.1963	1	28.9112	31	1	0	0	0	0	1	1	0	0	11	5.12	202	15	0.9	1	1	1	0	1	1	0	30	0	90	0	180	0	365
13593249	24357912	5.8	146	-0.902	1	73.9411	1	24.8163	16	5	0	0	0	0	0	1	0	0	5.4	5.22	184	15.8	1.1	1	0	1	1	1	0	0	30	0	90	0	180	0	365
16239259	20499077	6.1	169	-0.901	1	72.3683	1	32.8816	46	6	0	0	0	1	0	1	1	0	9.4	4.24	268	12.9	1.4	1	1	1	1	1	1	0	30	0	90	0	180	0	365
11129230	28836885	5.1	92	-0.9	1	84.2574	1	29.0626	35	5	0	0	0	0	1	0	0	0	9.8	2.41	143	8.2	0.8	1	0	1	0	1	1	0	30	0	90	0	180	0	365
13254994	21361275	5.1	92	-0.9	1	57.3661	1	34.8944	22	5	0	0	0	0	0	1	0	0	11.4	3.32	162	10.9	1.1	1	1	1	0	1	1	0	30	0	90	0	180	0	365
18763543	20869455	5.1	92	-0.9	1	91.3909	2	29.0922	54	5	0	0	0	0	1	1	0	0	15.4	2.81	152.36	8.4	0.6	1	1	1	1	1	1	0	30	0	90	0	180	0	365
13997214	28161835	5.1	92	-0.9	1	63.5027	1	31.9909	23	6	0	0	0	0	0	1	0	0	7.4	4.34	185	14.1	1	1	1	1	1	1	1	0	30	0	90	0	180	0	365
15330347	24114999	5.1	92	-0.9	1	91.0512	2	21.4943	33	1	0	0	1	0	0	1	0	0	12.4	4.33	231	13.3	0.6	0	1	2	0	1	0	0	30	0	90	0	180	0	365
15084467	27012065	5.4	115	-0.899	1	77.5817	2	24.9938	46	2	0	0	0	0	1	0	0	0	12.1	3.43	127	10.7	0.5	1	1	1	0	1	1	0	30	0	90	0	180	0	365
17036206	25372759	5.4	115	-0.899	1	81.3031	1	24.7368	28	3	0	1	0	0	1	1	0	0	12.4	3.23	147	10.3	0.8	1	1	1	0	1	1	0	30	0	90	0	180	0	365
18064941	21974153	5.4	115	-0.899	1	61.777	1	24.4823	20	3	0	0	0	0	0	1	0	0	8.3	3.32	168.44	10.7	0.7	1	1	1	0	1	1	0	30	0	90	0	180	0	365
17609292	24732737	5.3	107	-0.895	1	73.8214	2	26.8678	42	3	0	1	1	0	0	1	1	0	7	3.57	204	11.8	0.7	1	1	1	0	1	1	0	30	0	90	0	180	0	365
13555046	20063893	5.3	107	-0.895	1	66.9418	1	25.3788	31	9	0	0	1	1	0	1	0	0	10.4	3.62	239	11.3	0.9	1	1	1	1	1	1	0	30	0	90	0	180	0	365
10592354	24690836	5.3	107	-0.895	1	85.8787	1	25.9638	46	4	0	0	0	0	0	0	0	0	14	4.67	247	13.8	2.4	0	1	1	0	0	0	0	30	1	47.0833	1	47.0833	1	47.0833
11891010	29713790	5.3	107	-0.895	1	69.8499	1	32.4305	35	6	0	0	0	0	1	0	1	0	8.1	3.86	217	12.1	1.2	1	1	1	0	1	1	0	30	0	90	0	180	0	365
14611912	22636348	8.2	330	-0.894	1	76.3756	2	31.6486	29	0	0	1	0	0	0	0	1	0	10.9	4.77	232	14.6	0.6	0	1	2	1	0	1	0	30	0	90	0	180	0	365
19698946	20257580	5.6	130	-0.894	1	59.7578	1	44.197	67	9	0	0	0	0	0	1	0	0	22.7	3.65	171	11.8	0.8	1	1	1	0	1	1	0	30	0	90	0	180	0	365
14518000	28469367	5.6	130	-0.894	1	61.5856	1	30.5942	30	2	0	0	0	0	0	1	0	0	5.3	2.99	133	9.4	0.8	1	1	1	0	1	1	0	30	0	90	0	180	0	365
12466651	27970151	5.6	130	-0.894	1	89.4365	2	31.3764	87	8	0	0	0	1	1	0	0	0	8.9	4.87	221	13.8	1.3	1	1	1	0	1	0	0	30	1	78.125	1	78.125	1	78.125
19984270	20925564	5.9	153	-0.893	1	72.8262	1	20.335	74	8	0	1	0	0	1	1	1	0	11.3	2.32	116	7.6	0.7	1	1	1	1	1	1	0	30	0	90	0	180	0	365
14984227	26214693	5.2	99	-0.891	1	59.7648	1	28.7038	49	4	0	0	0	0	0	0	0	0	8.1	4.36	245	14.2	1.2	1	1	1	0	1	1	0	30	0	90	0	180	0	365
13568520	24860053	5.5	122	-0.89	1	79.7498	1	32.9175	26	5	0	0	1	0	0	1	0	0	7.1	4.53	244	12.9	1	1	1	1	0	1	1	0	30	0	90	0	180	0	365
11912550	28968966	5.5	122	-0.89	1	51.122	1	35.2643	69	4	0	0	1	0	0	0	0	0	23.3	5.17	311	15.5	1.2	0	1	2	1	0	0	0	30	0	90	0	180	0	365
19851671	23108895	6.1	168	-0.888	1	78.6942	1	28.8224	30	2	0	0	0	0	1	1	1	0	5.7	4.36	193	13.3	1.2	1	1	1	0	1	1	0	30	0	90	0	180	0	365
17275599	29372610	4.8	68	-0.888	1	65.8496	1	31.6081	87	11	0	0	0	0	1	0	0	0	15.8	3.78	255.3	10.6	1.4	1	0	0	0	0	0	1	7.70833	1	7.70833	1	7.70833	1	7.70833
12558806	21587540	5.1	91	-0.887	1	66.128	1	28.0899	27	5	0	0	0	0	1	0	0	0	6.4	4.3	176	12.2	1.2	1	1	1	1	1	1	0	30	0	90	0	180	0	365
14151102	28457812	5.1	91	-0.887	1	57.3608	1	32.6905	20	8	1	0	0	1	0	0	0	0	8.3	4.98	179	15.4	1	1	1	1	1	1	0	0	30	0	90	0	180	0	365
12760762	23036481	5.1	91	-0.887	1	66.0369	1	30.2034	31	4	0	1	0	0	0	1	0	0	4.5	4.76	159	13.9	1	1	1	1	1	1	1	0	30	0	90	0	180	0	365
16619146	29577550	5.4	114	-0.886	1	67.5888	1	31.6688	27	7	0	0	0	0	0	1	0	0	6.6	4.63	249	14.5	1.3	1	1	1	0	1	1	0	30	0	90	0	180	0	365
11233769	22301810	5.4	114	-0.886	1	79.2075	1	27.353	27	9	0	0	0	0	1	0	0	0	9	3.27	121	9.9	0.8	1	1	1	1	1	1	0	30	0	90	0	180	0	365
16248103	26594669	5.4	114	-0.886	1	71.7051	1	26.0384	36	3	0	0	0	0	0	1	0	0	9.3	3.94	386	13.3	0.8	1	1	1	1	1	1	0	30	0	90	0	180	0	365
17202838	29504891	5.4	114	-0.886	1	73.2707	1	28.7151	53	11	0	1	0	1	0	0	0	0	7.8	3.68	58	12.2	0.9	1	1	1	1	1	0	1	13.1667	1	13.1667	1	13.1667	1	13.1667
10012552	27089790	5.4	114	-0.886	1	78.2237	1	24.4245	27	5	0	0	0	0	0	1	0	0	5.3	2.67	131	8.4	1	1	1	1	1	1	0	0	30	0	90	0	180	0	365
14729124	22996466	5.4	114	-0.886	1	70.6315	1	26.3809	61	12	0	1	1	1	1	0	0	0	19.5	4.39	253	14.3	2	1	1	2	0	1	0	0	30	0	90	0	180	0	365
17496145	22119545	5.7	137	-0.885	1	85.2342	2	30.976	18	2	0	0	0	0	1	0	0	0	4.6	2.68	232	9.8	0.7	1	1	1	0	1	1	0	30	0	90	1	136.5	1	136.5
11121000	28186326	5.7	137	-0.885	1	64.3056	2	29.8783	37	4	0	0	0	0	0	1	0	0	5.5	3.82	179	11.6	0.7	1	1	1	1	1	0	0	30	0	90	0	180	0	365
11750182	28247075	5.7	137	-0.885	1	54.7689	1	23.656	65	5	0	0	0	0	1	0	0	0	11.3	4.14	226	12.5	0.8	1	1	2	0	1	0	1	16.2083	1	16.2083	1	16.2083	1	16.2083
17680528	22962546	5.7	137	-0.885	1	42.1008	1	19.3362	73	9	0	0	1	0	0	1	0	0	29.4	5.33	287	16.1	1.3	1	1	2	1	1	0	0	30	0	90	0	180	0	365
17902179	22043957	7	237	-0.885	1	75.4097	1	25.6912	54	7	0	1	0	0	0	1	1	0	9.878	3.17	192	10.2	1.4	1	1	1	1	1	1	0	30	0	90	0	180	0	365
16946317	25044543	6	160	-0.884	1	89.7752	1	25.2985	47	6	0	1	0	0	0	0	0	0	22	5.87	167	18.1	2.144	0	1	1	0	1	1	0	30	1	31.9167	1	31.9167	1	31.9167
18943220	27827180	5.3	106	-0.882	1	62.2352	2	31.9531	20	6	0	0	0	1	1	1	0	0	15	2.77	135	8.1	0.6	1	1	1	0	1	0	0	30	0	90	0	180	0	365
16555288	21988570	5.3	106	-0.882	1	54.8906	2	22.4553	23	1	1	0	1	0	0	1	0	0	5.6	4.04	271	12.9	0.8	0	1	2	1	1	0	0	30	0	90	0	180	0	365
19612068	20275293	5.6	129	-0.881	1	71.5429	1	31.4056	86	5	0	0	0	0	1	1	1	0	6.2	4.15	243	13	1.3	1	1	1	1	1	0	0	30	0	90	0	180	0	365
18822422	21887397	5.6	129	-0.881	1	77.4407	1	34.694	8	0	1	0	0	0	1	1	0	0	10.4	5.35	167	16.3	0.7	0	1	1	1	1	0	0	30	0	90	0	180	0	365
18649599	28824431	6.9	229	-0.881	1	80.6104	1	19.7156	56	3	0	0	0	0	0	0	0	0	17.3	5.84	313	13.8	2.2	1	0	1	0	1	0	0	30	0	90	0	180	0	365
14691391	22306584	5.9	152	-0.88	1	72.5544	1	25.6529	66	7	0	0	0	0	0	0	1	1	2.8	2.39	78	7.5	4	1	1	1	0	1	1	0	30	0	90	0	180	0	365
10758974	21950450	5.9	152	-0.88	1	64.113	1	22.7244	46	9	0	0	1	1	0	0	0	0	13.9	3.91	213	12.1	0.7	1	1	2	1	1	0	0	30	1	35.75	1	35.75	1	35.75
15934572	28062848	5.9	152	-0.88	1	56.7712	1	29.5858	26	1	1	0	0	1	0	0	1	0	7.3	3.03	332	7.9	1.3	1	1	2	1	0	1	0	30	0	90	0	180	0	365
13631920	25254979	5.2	98	-0.878	1	55.0183	2	27.4354	46	5	0	0	0	0	0	0	0	0	9.3	3.9	438	11.8	0.6	1	1	1	1	1	0	0	30	0	90	0	180	0	365
12711801	28617397	5.2	98	-0.878	1	59.7858	1	27.4256	31	5	0	0	0	0	0	0	0	0	12.8	3.33	111	10.2	0.9	1	1	1	0	1	1	0	30	0	90	0	180	0	365
17177291	26681099	5.5	121	-0.877	1	64.1194	1	28.7858	35	3	0	0	1	1	0	1	0	0	24.6	3.92	170	11.7	1	1	1	1	0	1	1	0	30	0	90	0	180	0	365
12298181	25776085	5.5	121	-0.877	1	72.6146	1	27.1613	40	3	0	0	0	1	0	0	0	0	4	2.85	127	9.8	2.4	0	1	2	1	1	0	0	30	0	90	0	180	0	365
19818698	27679033	5.5	121	-0.877	1	68.1012	1	27.4871	28	6	0	0	0	0	0	0	0	0	15.1	3.49	176	10.5	1.3	1	0	1	0	1	1	0	30	0	90	0	180	0	365
13180432	29181730	5.5	121	-0.877	1	77.7623	2	19.4438	34	3	0	0	0	0	0	0	0	0	4.3	4.15	131	12.7	0.6	1	1	1	0	1	1	0	30	0	90	0	180	0	365
18331925	27688371	5.8	144	-0.876	1	75.1839	1	35.0936	32	7	0	0	1	0	0	1	0	0	10.1	3.07	144	10.1	1.2	1	1	2	1	1	0	0	30	0	90	0	180	0	365
17511273	29900762	5.8	144	-0.876	1	69.2946	1	24.5865	60	7	0	0	0	0	1	0	1	1	7.2	3.77	245	10.9	3.7	1	1	1	0	1	1	0	30	0	90	0	180	0	365
19349785	21542261	5.8	144	-0.876	1	69.7308	1	28.5643	43	7	0	0	1	0	1	1	0	0	10.8	3.52	262	9.8	0.7	1	1	2	1	1	1	0	30	0	90	0	180	0	365
13466153	21396083	7.4	267	-0.875	1	79.8531	2	26.3474	39	2	0	0	0	0	1	0	1	0	5.9	4.44	244	12.4	0.8	1	0	1	1	1	1	0	30	0	90	0	180	0	365
18125451	26057550	7.4	267	-0.875	1	65.6348	1	27.4884	28	3	0	0	0	0	1	1	1	0	10.7	3.61	358	11.1	1.1	1	1	2	1	1	1	0	30	0	90	0	180	0	365
13999756	27536976	5.1	90	-0.874	1	74.3492	1	25.1573	46	9	0	0	0	1	1	0	0	0	11.404	2.69	180.74	8.5	1.8	1	1	1	0	1	0	0	30	0	90	0	180	0	365
18255949	27732112	5.1	90	-0.874	1	58.4125	1	37.285	28	5	0	0	1	0	1	0	0	0	14.5	4.99	183	14.3	0.9	1	1	1	1	1	0	0	30	0	90	0	180	0	365
16945691	29990351	5.1	90	-0.874	1	87.595	2	22.5773	40	4	0	1	0	0	0	0	0	0	6.8	3.68	305	11.8	1.1	0	0	1	0	0	0	0	30	0	90	0	180	0	365
18139299	28845275	6.4	190	-0.874	1	65.0095	1	43.7963	49	5	0	1	0	1	1	1	1	0	11.1	4.14	197	11.6	1.6	0	0	2	1	0	1	0	30	0	90	0	180	0	365
17244693	20215424	6.7	213	-0.873	1	66.7483	1	26.0229	28	6	0	0	0	0	0	0	1	0	5.1	3.35	216	10.8	0.9	1	1	2	1	1	1	0	30	0	90	0	180	0	365
10803787	28425981	5.4	113	-0.873	1	55.7305	1	29.0174	29	2	0	0	0	0	0	0	0	0	9.7	3.44	112	10.3	0.7	1	1	1	0	1	1	0	30	0	90	0	180	0	365
18297825	26331269	5.4	113	-0.873	1	81.6038	2	24.8047	46	4	0	0	0	0	0	1	0	0	9	4.14	235	12.7	0.8	1	1	1	0	1	1	0	30	0	90	0	180	0	365
14084919	27758997	5.4	113	-0.873	1	81.1855	1	29.6408	28	7	0	0	0	0	1	0	0	0	5.6	3.64	159	11.1	1.4	1	1	1	0	1	1	0	30	0	90	0	180	0	365
16230644	28369709	5.7	136	-0.872	1	81.6069	1	24.3662	36	6	0	0	0	1	0	1	1	0	7.1	3.58	303	11.3	1	1	1	1	1	1	0	0	30	0	90	0	180	0	365
10734905	21628807	5.7	136	-0.872	1	74.4102	1	27.747	36	6	0	0	0	0	1	1	0	0	25.6	3.71	150	12	1.1	1	1	1	1	1	1	0	30	0	90	0	180	0	365
15392904	20936314	5.7	136	-0.872	1	80.4072	1	31.8093	30	6	0	0	0	0	0	0	0	0	13.2	4.58	155	13.7	1.3	1	1	1	0	1	0	0	30	0	90	0	180	0	365
17833480	28547700	5.7	136	-0.872	1	57.8664	2	26.4463	46	5	0	0	0	0	1	1	0	0	6.2	3.52	164	10.9	0.6	1	1	1	0	1	0	0	30	0	90	0	180	0	365
18309019	27794160	5.7	136	-0.872	1	45.316	1	29.1894	14	0	0	0	1	0	0	1	0	0	7.7	5.58	244	14.7	0.8	0	1	1	1	1	0	0	30	0	90	0	180	0	365
13615928	28065990	6.3	182	-0.87	1	84.6643	1	28.4694	44	6	0	0	0	1	0	0	1	1	5.3	3.12	299	8.7	5.4	0	1	2	0	1	1	0	30	0	90	0	180	0	365
10377080	26699795	5.3	105	-0.869	1	76.3859	1	19.1069	70	7	0	0	1	1	1	0	0	1	6.4	2.95	222	8.6	2.8	1	1	1	0	1	1	0	30	0	90	0	180	0	365
19561143	20935104	5.3	105	-0.869	1	79.3173	1	25.3062	32	3	0	1	1	1	0	0	0	0	14.3	2.58	271	8	0.9	1	1	1	1	1	1	0	30	0	90	0	180	0	365
16743211	21805198	5.3	105	-0.869	1	76.063	1	65.0619	27	7	0	0	0	1	1	1	0	0	10	4.1	188	13.6	1.2	1	1	1	1	1	1	0	30	0	90	0	180	0	365
17116333	28885585	5.3	105	-0.869	1	73.2601	2	27.0914	46	7	0	0	0	1	1	0	0	0	8.2	2.71	196	7.9	0.7	1	0	1	0	1	1	0	30	0	90	0	180	0	365
12295970	25260283	5.3	105	-0.869	1	75.2397	1	29.1265	67	10	0	0	0	0	1	1	0	0	5.8	2.95	179.76	9.9	0.6	1	1	1	1	1	0	0	30	0	90	0	180	0	365
12528229	21687131	5.3	105	-0.869	1	83.3089	2	21.875	57	9	0	0	1	1	0	0	0	0	13.5	4.16	366	12.9	1.1	1	1	1	0	0	0	1	2.20833	1	2.20833	1	2.20833	1	2.20833
10240561	20561855	5.3	105	-0.869	1	62.2894	1	33.3122	73	7	0	0	0	0	1	1	0	0	8.5	4.26	285	14.1	0.9	1	1	1	1	1	1	0	30	0	90	0	180	0	365
19118731	23808028	5.3	105	-0.869	1	66.9111	2	34.4952	26	1	0	0	0	0	0	1	0	0	12.8	3.78	223	12.1	0.8	1	1	1	1	1	0	0	30	0	90	0	180	0	365
18282595	29836220	8.2	328	-0.868	1	58.6592	2	43.2709	31	2	0	1	1	0	1	1	1	0	5.7	4.22	670	11.8	0.6	1	1	1	0	1	1	0	30	0	90	0	180	0	365
16355995	23574778	5.6	128	-0.868	1	71.7243	1	23.7765	25	3	0	0	0	0	1	1	0	0	15	3.39	116	10.1	0.7	1	1	1	0	1	1	0	30	0	90	0	180	0	365
16285874	24880371	5.6	128	-0.868	1	56.2731	1	36.7388	17	6	0	0	0	0	0	1	0	0	6	4.43	172	12.9	0.8	1	1	1	0	1	1	0	30	0	90	0	180	0	365
15161606	21929712	5.6	128	-0.868	1	69.0581	1	39.1687	32	2	0	0	0	0	1	1	0	0	11.5	3.09	134	7.4	1	1	1	1	1	1	0	0	30	0	90	0	180	0	365
11458612	25123179	5.6	128	-0.868	1	63.2955	1	32.2654	28	5	0	0	1	0	0	0	1	0	8.2	3.56	103	11.4	1	1	1	1	1	1	1	0	30	0	90	0	180	0	365
19802046	29221030	5.6	128	-0.868	1	66.9803	1	31.3164	21	10	0	0	1	0	1	1	0	0	7.1	4.21	148	14.1	0.9	1	1	1	0	1	1	0	30	0	90	0	180	0	365
10800085	25818869	5.6	128	-0.868	1	64.3238	1	29.8335	27	1	0	0	1	0	0	0	0	0	6.5	4.09	187	13.1	1	0	1	2	1	1	0	0	30	0	90	0	180	0	365
12821625	27848569	6.2	174	-0.866	1	77.469	1	28.6495	64	8	0	0	1	1	0	1	1	0	10.5	3.43	217	11	1.4	0	1	2	1	1	1	0	30	0	90	0	180	0	365
17537245	22613091	6.2	174	-0.866	1	68.9759	2	40.6049	35	1	0	0	1	1	0	1	1	0	7.1	4.48	274	13.6	1.1	0	1	2	1	1	1	0	30	0	90	0	180	0	365
18604531	29141687	4.9	74	-0.866	1	58.0629	2	26.8531	23	5	0	0	0	0	0	1	0	0	4.2	3.48	111	11.5	0.6	1	1	1	0	1	1	0	30	0	90	0	180	1	195.083
18784867	28612801	5.2	97	-0.865	1	89.8786	2	22.3133	33	2	0	0	0	0	1	1	0	0	9.7	2.24	165	7.1	0.7	1	1	1	1	1	1	0	30	0	90	0	180	0	365
16497062	27098430	5.2	97	-0.865	1	68.1414	1	26.5659	38	4	0	0	0	0	0	0	1	0	2.4	4.15	167	13.7	1.1	1	1	1	1	1	1	0	30	0	90	0	180	0	365
17115608	20106574	5.2	97	-0.865	1	70.0188	1	28.1531	79	10	0	0	1	0	1	0	1	1	5	2.71	175	8	5.2	1	1	1	0	1	1	0	30	0	90	0	180	0	365
19496178	25384000	5.2	97	-0.865	1	64.7053	1	30.095	52	3	0	0	0	0	0	1	0	0	13	4.53	221	14.5	0.9	1	1	2	0	1	0	0	30	0	90	0	180	0	365
17235929	21419932	5.2	97	-0.865	1	47.5768	1	33.2776	21	5	0	1	0	0	0	1	0	0	3.2	4.58	126	14.6	0.8	1	1	1	0	1	1	0	30	0	90	0	180	0	365
19343189	26803137	5.2	97	-0.865	1	50.2026	2	31.8993	30	1	0	0	0	0	0	0	0	0	8.6	5.33	255	11.8	0.6	0	1	2	0	1	0	0	30	0	90	0	180	0	365
10716877	21009425	5.2	97	-0.865	1	45.3991	1	25.0432	19	0	0	1	0	0	0	0	0	0	11	4.5	229	14.7	1.04	0	1	2	0	1	0	0	30	0	90	0	180	0	365
12246058	22680120	6.5	197	-0.865	1	67.8261	1	30.1987	41	6	0	0	0	1	0	0	1	0	11.7	3.14	160	8.9	2	1	1	1	1	1	1	0	30	0	90	0	180	0	365
13498265	24625278	5.5	120	-0.864	1	88.9658	2	29.0782	53	11	0	0	1	1	1	0	0	0	15.3	3.54	175	10.3	1	1	1	1	0	0	1	1	9.29167	1	9.29167	1	9.29167	1	9.29167
12189812	20082779	5.5	120	-0.864	1	54.6994	1	28.7347	24	2	0	0	0	0	0	1	0	0	5.4	4.2	239	12.9	1	1	1	1	1	1	0	0	30	0	90	0	180	0	365
19941394	25714002	5.5	120	-0.864	1	68.1601	1	23.3781	29	6	0	0	0	0	0	1	0	0	4.4	3.92	183	13.6	0.8	1	1	1	0	1	1	0	30	0	90	0	180	0	365
14302729	26256813	5.5	120	-0.864	1	54.8438	1	32.9175	23	3	0	0	0	0	0	1	0	0	10.5	5.2	253	16.4	1	1	1	1	0	1	1	0	30	0	90	0	180	0	365
19665058	25264939	5.5	120	-0.864	1	87.0076	1	22.742	30	1	0	0	1	0	0	1	0	0	8.2	3.85	197	11.8	0.7	0	1	2	1	1	0	0	30	0	90	0	180	0	365
16719692	26117839	5.5	120	-0.864	1	54.4234	1	18.9289	27	3	0	0	0	0	0	1	0	0	10.8	3.42	112	11.1	1	1	1	2	1	1	0	0	30	0	90	0	180	0	365
11834165	22268331	8.1	320	-0.864	1	68.6212	1	27.4656	68	3	1	0	0	0	0	1	1	0	11.6	3.36	175	11.6	3.1	1	1	2	1	1	1	0	30	0	90	0	180	0	365
10783512	27074582	5.8	143	-0.863	1	75.2596	1	28.6643	27	6	0	0	0	0	1	1	0	0	18.2	3.84	229.38	12.9	1.1	1	1	1	1	1	1	0	30	0	90	0	180	0	365
15733369	24485200	6.1	166	-0.862	1	85.9568	2	29.8806	59	8	0	1	0	1	1	0	1	0	16.8	4.26	180	11.7	0.7	1	0	2	0	0	1	1	8.54167	1	8.54167	1	8.54167	1	8.54167
12449161	20129736	6.1	166	-0.862	1	78.7209	1	33.4931	20	9	0	0	0	0	1	1	1	0	6	3.88	210	13.3	1	1	1	1	0	1	0	0	30	0	90	0	180	0	365
18682741	25700214	5.1	89	-0.861	1	65.3726	2	15.8627	36	9	0	0	1	0	0	0	0	0	6.3	3.97	210	13.1	0.5	1	1	1	0	1	1	0	30	0	90	0	180	0	365
11858497	24644178	5.1	89	-0.861	1	61.9407	2	21.0947	45	7	0	0	1	1	0	0	0	0	6.6	3.18	185	10.3	0.8	1	1	1	0	1	0	0	30	0	90	0	180	0	365
13227141	23234009	6.4	189	-0.861	1	85.0478	1	21.1463	40	3	0	0	0	0	0	0	1	0	10	2.91	153.88	9.4	0.6	1	1	1	0	1	1	0	30	0	90	0	180	0	365
11838076	22177781	6.4	189	-0.861	1	83.5135	1	21.2447	30	4	0	0	1	0	1	0	0	0	6.9	4.79	188	14.1	1.6	0	1	1	1	1	0	0	30	0	90	1	150.458	1	150.458
11186982	29172018	5.4	112	-0.86	1	56.6151	1	32.7834	24	6	0	0	0	0	0	1	0	0	7.6	4.46	187	14	0.8	1	1	1	1	1	1	0	30	0	90	0	180	0	365
12471706	25244130	5.4	112	-0.86	1	61.3063	1	24.8608	81	7	0	0	0	0	0	1	0	0	7.2	2.62	156.06	8.8	0.4	1	1	1	0	1	1	0	30	0	90	0	180	0	365
13307227	25555836	5.4	112	-0.86	1	71.0999	2	22.4174	24	6	0	0	0	0	0	0	0	0	9.6	2.24	104	6.8	0.5	0	1	1	0	1	1	0	30	0	90	0	180	0	365
18987747	28549626	5.7	135	-0.859	1	56.8189	1	25.752	64	14	0	0	0	1	1	0	0	0	8.9	3.97	200	10.5	0.9	1	1	1	0	1	1	0	30	0	90	0	180	0	365
16930541	27791218	6	158	-0.858	1	85.5663	1	31.076	61	8	0	0	1	0	1	0	1	0	15.8	2.57	109	7.9	1.8	1	1	1	0	1	1	1	27.1667	1	27.1667	1	27.1667	1	27.1667
16679550	20554810	6	158	-0.858	1	73.2443	1	29.0585	24	5	1	0	1	0	1	0	0	0	12.8	4.41	263	13.1	1.3	0	1	2	1	1	0	0	30	0	90	0	180	0	365
15833372	20011117	6	158	-0.858	1	72.0333	1	31.1614	29	0	1	0	0	0	1	1	0	0	10.9	4.37	203	13.1	1.2	1	0	1	0	1	0	1	4.875	1	4.875	1	4.875	1	4.875
16168308	26108660	7.6	281	-0.857	1	74.7074	1	27.5642	55	8	1	0	0	1	1	0	1	0	11	4.09	140	13.1	3.3	0	1	1	0	1	1	1	27.4583	1	27.4583	1	27.4583	1	27.4583
14127028	29643072	5.3	104	-0.856	1	83.9838	2	31.5167	42	5	0	0	1	1	0	0	0	0	13.9	3.38	166	10.5	3.9	0	1	1	0	0	0	0	30	0	90	0	180	1	335.458
15070721	20829247	5.3	104	-0.856	1	46.5497	1	28.0816	16	5	0	1	0	0	0	1	0	0	6.6	3.59	205	11.6	0.8	1	1	2	1	1	1	0	30	0	90	0	180	0	365
14699780	26454762	5.3	104	-0.856	1	63.8595	2	16.4555	35	4	0	0	0	0	1	1	0	0	7.1	3.95	244	13.5	0.5	1	1	2	1	1	0	0	30	0	90	0	180	0	365
15880411	27907733	5.6	127	-0.855	1	64.9244	1	43.6531	46	6	0	0	0	0	0	0	0	0	11.412	3.04	119	10.5	1.5	1	1	1	1	1	1	0	30	0	90	0	180	0	365
10680114	27213293	5.6	127	-0.855	1	79.1228	2	23.5945	38	4	0	0	1	0	1	1	1	0	11.5	3.02	362	9.4	0.9	1	1	2	0	1	1	0	30	0	90	0	180	0	365
14141000	20105997	5.6	127	-0.855	1	51.0648	1	31.6406	39	1	0	1	0	0	0	0	0	0	6.6	5.05	197	15.2	0.8	1	1	1	0	1	1	0	30	0	90	0	180	0	365
16128608	23530406	5.6	127	-0.855	1	76.624	2	32.4785	28	5	0	0	0	0	0	1	1	0	7.2	4.24	205	13.3	1.4	0	0	0	1	1	0	0	30	0	90	0	180	0	365
10873363	28636663	5.6	127	-0.855	1	63.7212	2	26.2976	20	1	0	0	1	0	0	0	0	0	9.7	4.19	255	12.8	0.6	0	1	1	0	0	0	0	30	0	90	0	180	0	365
12267272	26200221	5.9	150	-0.854	1	64.5198	2	21.6583	45	1	0	0	1	0	1	0	1	0	13.5	3.93	254	12.3	1	1	1	2	1	1	1	0	30	0	90	0	180	0	365
16247397	29815643	5.2	96	-0.852	1	62.9673	1	25.9312	13	6	0	0	0	0	1	0	0	0	7.1	3.87	128	12.2	0.8	1	0	1	0	1	1	0	30	0	90	0	180	0	365
15043700	22142110	5.2	96	-0.852	1	58.5684	1	26.7507	54	6	0	0	0	1	1	1	0	0	29.3	3.55	413	11.6	1	1	1	1	1	1	0	0	30	0	90	0	180	0	365
15349408	28210648	5.2	96	-0.852	1	82.15	1	26.2346	39	3	0	0	0	0	1	0	0	0	6	3.4	549	13	0.8	1	1	1	0	1	1	0	30	0	90	0	180	0	365
11760663	24987624	5.2	96	-0.852	1	74.3379	2	29.4321	23	2	0	0	0	0	1	1	0	0	10.5	3.43	312	10.5	0.8	1	1	1	0	1	1	0	30	0	90	0	180	0	365
10613188	20883139	5.2	96	-0.852	1	62.6931	1	29.7578	34	3	0	0	0	1	0	0	0	0	7.1	4.18	330	14.2	1.3	1	1	1	1	1	1	0	30	0	90	0	180	0	365
10274377	29835662	6.5	196	-0.852	1	69.9267	2	30.3737	29	2	0	0	0	0	0	1	1	0	7.7	4.96	166	14.7	1.3	0	1	2	1	1	1	0	30	0	90	0	180	0	365
19808175	29222619	5.5	119	-0.851	1	79.3102	1	36.7902	18	4	0	0	0	0	1	1	0	0	4.4	4.48	131	14.3	1.1	1	1	1	0	1	1	0	30	0	90	0	180	0	365
10802070	27526169	5.5	119	-0.851	1	72.2374	2	20.8277	42	5	0	1	0	1	0	0	1	1	22.4	3.38	178	10.9	3.7	0	1	1	1	1	1	0	30	0	90	0	180	0	365
17303859	29026542	5.5	119	-0.851	1	60.0242	2	34.4335	21	2	0	0	0	0	0	1	0	0	9.4	4.56	168	14.8	0.5	0	1	1	1	1	0	0	30	0	90	0	180	0	365
11917720	21333950	6.8	219	-0.851	1	74.1517	1	36.6782	51	4	0	1	0	0	0	0	1	0	6.2	3.6	127	11.3	0.9	1	1	2	0	0	1	0	30	0	90	0	180	0	365
10847680	29561612	5.8	142	-0.85	1	48.2587	1	37.5125	61	10	0	1	1	0	0	0	1	1	7.6	2.33	192.02	7.1	6.1	1	1	1	1	1	1	0	30	0	90	0	180	1	315.792
10837867	27312376	5.8	142	-0.85	1	84.3244	1	24.5142	13	5	0	0	0	0	1	0	0	0	13.8	2.93	137	9.8	0.8	1	1	1	0	1	0	0	30	0	90	0	180	0	365
13745030	26408777	5.8	142	-0.85	1	60.9083	1	32.0774	45	12	0	1	1	0	0	0	1	0	13.7	4.22	151	13.4	1.4	1	1	1	0	0	1	1	3.25	1	3.25	1	3.25	1	3.25
14755611	28551877	6.1	165	-0.849	1	50.0961	1	24.8016	94	14	0	1	1	1	0	1	0	0	22.4	4.4	243	13.6	2.3	1	1	1	1	1	0	0	30	0	90	0	180	0	365
17373149	21444486	6.1	165	-0.849	1	68.1759	1	22.0465	32	1	0	0	0	1	0	0	1	0	6.3	4.79	203	14.2	1.1	0	0	1	1	0	1	0	30	0	90	0	180	0	365
10869829	25238191	5.1	88	-0.848	1	52.6339	1	27.6919	24	6	0	0	0	0	0	0	0	0	4.2	3.82	100	10.4	0.6	1	0	1	0	1	0	0	30	0	90	0	180	0	365
13224273	21927266	5.4	111	-0.847	1	59.914	1	27.9984	54	7	0	0	1	0	0	0	1	1	13.7	2.46	132	7.9	9	1	1	1	0	1	1	0	30	0	90	0	180	0	365
14255504	24967747	5.4	111	-0.847	1	63.6373	1	31.6752	13	2	0	0	0	0	0	1	0	0	15.4	4.18	155	12.492	1.1	1	1	1	0	1	1	0	30	0	90	0	180	0	365
11019986	24047544	5.4	111	-0.847	1	60.4642	1	26.5932	31	1	0	1	0	0	0	0	0	0	5.6	4.37	204	12.8	0.9	1	1	1	0	1	0	0	30	0	90	0	180	0	365
18743510	29640959	5.4	111	-0.847	1	68.3121	2	29.2114	21	5	0	0	0	0	0	0	0	0	9.3	2.28	141	7.1	0.8	1	1	1	0	1	1	0	30	0	90	0	180	0	365
15518132	28675210	5.7	134	-0.846	1	89.7326	1	21.7144	47	5	0	0	0	0	1	1	1	0	6.8	3.96	163	12.8	1.3	1	1	1	1	1	1	0	30	0	90	1	136.417	1	136.417
16644502	21043284	5.7	134	-0.846	1	65.4866	1	34.0949	33	7	0	0	0	0	1	1	0	0	5	4.74	166	14.8	0.8	1	1	1	0	1	1	0	30	0	90	0	180	0	365
15793207	27626253	5.7	134	-0.846	1	66.0973	1	25.7228	27	4	0	0	0	0	0	1	0	0	6.4	5.03	247	14.2	0.9	1	1	1	0	1	0	0	30	0	90	0	180	0	365
16765904	25480318	6	157	-0.845	1	60.2514	1	29.7348	36	4	0	0	0	0	0	0	0	0	9.4	4.43	273	13.4	1.4	1	1	1	1	1	0	0	30	0	90	0	180	0	365
19663950	26976316	5	80	-0.844	1	82.3664	2	25.7748	29	7	0	0	1	0	0	1	0	0	7.8	2.43	134.4	7.3	0.8	1	1	1	0	1	1	0	30	0	90	0	180	0	365
16355932	22379956	5	80	-0.844	1	60.9354	1	23.1344	28	4	0	0	0	0	0	0	0	0	4.9	3.72	173	12	0.7	1	1	1	0	1	1	0	30	0	90	0	180	0	365
12806413	24034489	5.3	103	-0.843	1	87.716	2	19.8127	35	3	0	1	0	1	0	1	0	0	5.7	3.63	185	11.1	0.9	0	1	2	1	1	0	0	30	0	90	0	180	1	294.542
18504988	25588352	5.3	103	-0.843	1	75.1715	1	36.4529	42	8	0	0	0	0	0	1	0	0	7.9	4.69	186	15.8	0.7	1	1	1	1	1	0	0	30	0	90	0	180	0	365
18930992	21231914	5.3	103	-0.843	1	74.0509	1	27.8368	23	8	0	0	0	0	1	1	0	0	21.3	3.99	145	12.3	0.8	1	1	1	0	1	0	0	30	0	90	0	180	0	365
16156718	27619911	5.3	103	-0.843	1	77.1773	1	27.5886	25	1	0	0	0	0	0	0	0	0	23.1	3.5	208	10.6	0.9	1	1	1	0	1	1	0	30	0	90	0	180	0	365
12935838	25150751	5.3	103	-0.843	1	77.4644	2	36.0596	96	16	0	1	0	1	0	0	0	0	10.2	2.2	202.88	7.1	1.7	1	1	2	0	1	0	0	30	0	90	0	180	1	236.417
12138726	29048662	5.3	103	-0.843	1	48.0233	2	19.6419	15	4	0	0	0	0	0	0	0	0	6.5	4.22	148	13.3	1	1	0	1	0	1	1	0	30	0	90	0	180	0	365
18672082	27751511	5.3	103	-0.843	1	66.0818	1	34.2593	19	7	0	0	0	0	0	0	0	0	12.46	3.05	192	10.1	0.9	1	1	1	1	1	1	0	30	0	90	0	180	0	365
16137568	24913273	5.3	103	-0.843	1	69.3809	2	26.5755	32	1	0	0	1	0	0	1	0	0	8.8	4.17	290	11	0.7	0	1	1	1	1	0	0	30	0	90	0	180	0	365
13770379	23118417	5.3	103	-0.843	1	64.6689	1	27.6168	16	2	0	0	1	0	0	0	0	0	15.2	5.97	122	11.7	1	0	1	1	1	0	0	0	30	0	90	0	180	0	365
14851797	26197425	5.3	103	-0.843	1	61.1384	1	32.0604	26	0	0	0	1	0	0	1	0	0	6.5	5.15	211	15.8	0.9	0	1	2	1	0	0	0	30	0	90	0	180	0	365
10509424	28974430	5.6	126	-0.842	1	67.3983	1	26.3706	15	4	0	0	0	0	0	1	0	0	9.6	5.13	206	15.7	1.1	1	1	1	1	1	1	0	30	0	90	0	180	0	365
17595158	25469733	5.6	126	-0.842	1	80.6669	1	29.1382	41	6	0	0	1	0	1	0	0	0	11.328	3.44	176	10.7	0.7	1	1	1	0	1	1	0	30	0	90	0	180	0	365
14067967	27223471	5.9	149	-0.841	1	70.4472	1	31.3045	39	3	0	0	0	0	0	0	0	0	13.6	4.98	166	15.6	1.6	1	1	2	1	1	0	0	30	0	90	0	180	0	365
13213458	21940435	5.2	95	-0.839	1	84.8149	1	23.1291	39	9	0	0	1	1	1	0	0	0	9.6	2.79	221	9.3	2.2	1	1	1	1	1	1	0	30	0	90	0	180	0	365
19892074	28924251	5.2	95	-0.839	1	80.6259	2	28.7181	77	11	0	0	0	0	0	1	0	0	15.2	2.76	140	9.1	0.6	1	1	1	0	1	1	0	30	0	90	0	180	0	365
10088966	27696952	5.2	95	-0.839	1	88.2652	1	25.4464	25	7	0	0	0	0	1	1	0	0	4.6	3.79	141	11.9	0.8	1	0	1	1	1	1	0	30	0	90	0	180	0	365
14355702	20270231	5.2	95	-0.839	1	53.6078	1	30.3781	24	4	0	0	1	1	0	0	0	0	6.2	4.12	144	13	1.3	1	1	1	1	1	0	0	30	0	90	0	180	0	365
12728228	27050285	5.5	118	-0.838	1	65.3257	1	32.5608	30	4	0	0	1	0	0	0	0	0	14.9	4	136	11.7	1	1	1	1	0	1	1	0	30	0	90	0	180	0	365
16398683	21190150	5.5	118	-0.838	1	71.4016	1	36.1768	71	7	0	0	0	0	0	0	0	0	4.9	4.49	200	14.2	1	1	1	1	0	1	0	0	30	0	90	0	180	0	365
14118857	21494121	5.5	118	-0.838	1	68.2206	1	29.1247	18	7	0	0	0	0	1	1	0	0	8.3	5.04	223	14.4	1.4	1	1	1	1	1	0	0	30	0	90	0	180	0	365
18575895	20764520	5.5	118	-0.838	1	75.0931	1	29.4258	24	2	0	1	1	0	0	1	0	0	6.2	4.28	149	13.2	0.8	1	1	1	1	1	1	0	30	0	90	0	180	0	365
10245048	27996875	5.8	141	-0.837	1	74.4533	1	24.9082	50	3	0	0	0	0	0	1	0	0	7.1	4.37	236	13.8	1.2	1	1	1	0	1	0	0	30	0	90	0	180	0	365
11061117	24247169	5.8	141	-0.837	1	77.1277	2	28.8985	28	0	0	0	1	0	0	0	1	0	9.3	4.17	274	12.6	0.7	1	1	1	0	1	1	0	30	0	90	0	180	0	365
10950494	22772965	5.1	87	-0.835	1	88.5708	1	25.1852	47	3	0	0	0	0	1	0	0	0	15	2.38	553	7.7	1.6	1	0	1	0	1	0	0	30	0	90	0	180	0	365
19270106	28716400	5.1	87	-0.835	1	83.2869	1	25.3266	32	5	0	0	1	0	1	1	0	0	18.5	3.31	196	9.9	1	1	1	1	0	1	1	0	30	0	90	0	180	0	365
14589313	24847650	5.1	87	-0.835	1	67.8252	1	22.4627	48	9	0	0	1	1	1	0	0	1	10.7	2.8	324	8.9	9.4	1	1	2	0	1	1	0	30	0	90	0	180	0	365
17201580	22959317	5.4	110	-0.834	1	70.708	2	19.8385	32	3	0	0	0	0	0	1	0	0	3.6	3.28	297	10.1	0.6	1	1	1	0	1	1	0	30	0	90	0	180	0	365
18870809	28819981	5.4	110	-0.834	1	55.1158	1	29.5493	29	6	0	0	0	0	0	1	0	0	9.1	3.18	129	10	0.9	1	1	2	0	1	1	0	30	0	90	0	180	0	365
18291732	23340639	5.4	110	-0.834	1	61.057	1	29.668	23	6	0	1	0	0	0	1	0	0	4.6	4.27	143	13.3	0.9	1	1	1	1	1	1	0	30	0	90	0	180	0	365
18239495	24954255	5.7	133	-0.833	1	78.1529	2	31.1191	29	5	1	1	1	0	1	1	0	0	12.4	3.61	159	12.3	0.8	0	1	2	1	1	0	0	30	0	90	0	180	0	365
12173450	20216392	6	156	-0.832	1	69.316	2	27.0012	36	6	0	0	0	0	1	1	1	0	11.6	2.64	163.66	8	1.1	1	1	2	1	1	1	0	30	0	90	0	180	0	365
10550707	29207457	5	79	-0.831	1	77.8027	2	21.1834	49	6	0	1	0	0	0	0	1	1	8.7	3.55	213	8.8	3.4	0	1	1	0	1	0	0	30	0	90	1	158.875	1	158.875
16209211	23844318	5.3	102	-0.83	1	62.9467	1	26.1719	49	7	0	0	0	0	0	0	1	1	5.4	3.69	258	11.8	5.3	1	1	1	1	1	1	0	30	0	90	0	180	0	365
19036460	20641946	5.3	102	-0.83	1	85.5707	2	24.1778	30	7	0	0	0	0	1	1	0	0	5.1	3.87	209	12.4	0.9	1	1	1	0	1	0	0	30	0	90	0	180	0	365
16474856	24993159	5.3	102	-0.83	1	67.057	1	21.83	27	2	0	1	0	0	0	1	0	0	7.7	4.72	199	14.1	0.8	1	1	1	0	1	1	0	30	0	90	0	180	0	365
15858671	25476152	5.3	102	-0.83	1	67.8729	1	36.7042	45	6	0	0	1	0	0	1	0	0	7.9	4.4	138	13.2	1.2	1	1	1	1	1	1	0	30	0	90	0	180	0	365
11031774	24880194	5.3	102	-0.83	1	81.0004	1	29.9878	33	10	0	0	0	0	0	0	0	0	7.3	3.97	175	13.2	1.2	1	1	1	0	1	1	0	30	0	90	0	180	0	365
17880392	29483884	5.3	102	-0.83	1	61.4756	1	34.5429	34	5	0	0	0	0	1	1	0	0	5.7	4.14	148	13.1	1.5	1	1	1	1	1	1	0	30	0	90	0	180	0	365
17089749	28383161	5.3	102	-0.83	1	58.6339	1	31.5538	15	1	0	0	1	0	0	1	0	0	8	4.72	219	14.8	0.9	0	1	1	1	1	0	0	30	0	90	0	180	0	365
18742611	27244543	5.6	125	-0.829	1	80.9962	1	30.7449	64	12	0	1	0	0	1	0	0	0	3.3	3.83	74	11.7	1.5	1	1	1	1	1	0	0	30	0	90	0	180	0	365
13395798	20670772	5.6	125	-0.829	1	77.6109	2	22.1309	24	1	0	1	1	0	0	1	1	0	3.7	4.35	245	13.2	1	0	1	2	1	1	0	0	30	0	90	1	132.917	1	132.917
16257515	27570280	5.6	125	-0.829	1	61.9495	1	32.9794	25	5	0	0	0	0	0	0	0	0	9.2	4.39	221	12.9	1.7	1	1	1	0	1	1	0	30	0	90	0	180	0	365
18751711	25416668	5.6	125	-0.829	1	57.232	1	25.8975	40	2	0	1	0	0	0	1	0	0	13.6	4.4	278	13.8	1	0	1	2	1	1	0	0	30	0	90	0	180	0	365
17166002	29704183	5.6	125	-0.829	1	56.8695	1	33.6973	16	0	0	1	1	0	0	1	0	0	11.1	4.44	221	13.4	0.9	0	1	1	1	1	0	0	30	0	90	0	180	0	365
17069586	27291415	5.9	148	-0.828	1	50.4144	1	37.5433	56	15	0	0	1	0	0	0	1	1	6.2	3.21	134	9.9	1.728	1	0	1	0	1	1	0	30	0	90	0	180	1	277.708
13608279	29172325	4.9	71	-0.827	1	59.6648	1	22.1418	65	7	0	0	0	0	0	1	0	0	9	4.64	176	14.9	0.9	1	1	1	0	0	1	0	30	0	90	0	180	0	365
19272196	28100266	4.9	71	-0.827	1	70.7913	1	32.2845	52	5	0	0	0	0	1	0	0	0	6.4	3.19	176.88	9.7	2.4	0	1	1	0	1	0	0	30	0	90	0	180	0	365
19165656	29527014	4.9	71	-0.827	1	59.4322	1	27.1847	46	9	0	0	0	0	0	1	1	0	7.4	3.83	182	13	1.2	1	1	2	0	1	1	0	30	0	90	0	180	0	365
13973483	27373128	5.2	94	-0.826	1	71.5851	1	28.6495	32	3	0	0	1	1	0	1	0	0	12.9	3.33	233	10.3	1	1	1	1	0	1	1	0	30	0	90	0	180	0	365
19176193	22080556	5.2	94	-0.826	1	56.1638	1	25.2915	25	6	0	1	1	0	0	0	0	0	9.8	3.14	148	9.5	0.8	1	1	1	0	1	1	0	30	0	90	0	180	0	365
12457595	21180478	5.2	94	-0.826	1	39.0187	1	25.3708	33	6	0	0	0	0	0	1	0	0	8.5	4.68	159	13.9	0.9	1	1	1	0	1	0	0	30	0	90	0	180	0	365
17661648	27229484	6.5	194	-0.826	1	56.2867	2	25.3807	30	5	0	0	1	0	0	0	1	0	5.4	4.16	178	11.8	0.7	1	1	1	0	1	1	0	30	0	90	0	180	0	365
10306023	24147094	5.5	117	-0.825	1	76.4432	1	26.8756	23	3	0	0	1	0	0	1	0	0	16.3	3.61	124	11.2	0.9	1	1	1	1	1	1	0	30	0	90	0	180	0	365
13878130	23888427	5.5	117	-0.825	1	70.5054	1	27.1519	24	2	0	0	1	0	1	1	0	0	11.8	3.02	143	8.5	0.8	1	1	1	1	1	1	0	30	0	90	0	180	0	365
14716465	26383745	5.5	117	-0.825	1	62.6998	1	35.2927	38	5	0	0	0	0	1	0	0	0	5.2	4.95	174	14.4	0.9	1	1	1	1	1	1	0	30	0	90	0	180	0	365
11299572	29990332	5.5	117	-0.825	1	59.725	1	36.7042	26	4	0	0	1	0	0	1	0	0	15.5	3.45	118	11.1	0.6	1	1	1	1	1	1	0	30	0	90	0	180	0	365
19748565	29544008	5.5	117	-0.825	1	54.6265	1	30.7441	24	5	0	0	0	0	0	0	0	0	9	3.97	151	12.2	0.7	1	1	1	0	1	1	0	30	0	90	0	180	0	365
18769342	29336424	5.5	117	-0.825	1	62.0111	2	28.0787	51	4	0	0	0	0	0	1	0	0	6.5	4.89	214	13.9	0.9	1	1	1	1	1	1	0	30	0	90	0	180	0	365
13939722	20882340	5.8	140	-0.824	1	82.2769	1	23.9821	51	6	0	0	1	1	0	0	0	0	6.8	3.11	155	9.8	1.5	1	1	1	1	1	1	0	30	0	90	0	180	0	365
12261045	24935154	6.1	163	-0.823	1	70.706	1	32.3778	94	7	0	1	0	0	1	1	1	0	5	1.95	157.66	6.1	0.7	1	1	1	0	1	1	0	30	0	90	0	180	0	365
11317871	27218543	5.4	109	-0.821	1	65.3414	2	26.8891	39	4	0	0	0	0	1	1	0	0	5.9	3.81	283	11.8	0.6	1	0	1	0	1	0	0	30	0	90	0	180	0	365
12099657	26822952	5.4	109	-0.821	1	63.6945	1	24.0916	39	2	0	0	0	0	0	1	0	0	12.092	2.6	132	8.2	0.8	1	1	2	0	1	1	0	30	0	90	0	180	0	365
14237142	25896475	5.4	109	-0.821	1	72.8754	1	41.7552	36	5	0	1	0	0	1	1	0	0	5.6	3.76	122	11.8	0.4	1	1	2	1	1	1	0	30	0	90	0	180	0	365
11000920	23482032	5.4	109	-0.821	1	67.2	1	20.2362	26	1	0	0	0	0	0	0	0	0	9.6	4.82	184	16.4	1.4	0	1	2	1	1	0	0	30	0	90	0	180	0	365
15814270	27789037	5.7	132	-0.82	1	84.0037	1	25.7906	30	6	0	0	0	0	0	0	0	0	10.6	3.87	206	11.6	1.3	1	1	1	0	1	1	0	30	0	90	0	180	0	365
18338314	20126418	5.7	132	-0.82	1	64.7986	1	25.1302	36	3	0	0	0	0	0	0	0	0	18.4	3.01	184.1	9.6	0.7	1	1	1	0	1	0	0	30	0	90	0	180	0	365
13667220	24619588	5.7	132	-0.82	1	54.1874	1	29.308	32	3	0	1	0	0	0	0	0	0	10.3	4.42	288	14	1	0	1	2	1	0	0	0	30	0	90	0	180	0	365
19242053	26937376	5.7	132	-0.82	1	84.8339	2	28.2175	34	6	0	0	1	0	1	0	1	0	7.4	3.5	190	10.1	0.8	1	1	2	0	0	1	0	30	0	90	0	180	0	365
11581195	28782408	5.7	132	-0.82	1	63.3723	1	27.6245	42	3	0	0	0	1	1	0	0	0	19.5	4.17	489	13	1	1	1	1	0	1	1	0	30	0	90	0	180	0	365
19442119	29531980	6	155	-0.819	1	91.0539	1	27.0934	65	7	0	0	1	0	1	1	1	0	11.1	2.94	354	8	1.4	1	1	2	1	1	1	1	17.3333	1	17.3333	1	17.3333	1	17.3333
11569042	21252944	6	155	-0.819	1	61.5795	1	29.5871	37	1	0	0	1	1	0	0	0	0	12.7	3.27	495	9.902	0.7	0	1	2	0	1	0	0	30	0	90	0	180	0	365
19618673	25068931	5	78	-0.818	1	60.0707	1	21.5848	19	5	0	0	1	0	0	0	0	0	10.6	3.06	133.04	9.8	0.7	1	1	1	0	1	1	0	30	0	90	0	180	0	365
17595401	25539893	6.6	201	-0.817	1	75.3355	2	32.6197	103	15	0	1	0	1	1	1	1	0	5	3.25	135	10.7	1.3	1	1	1	1	1	1	0	30	0	90	0	180	0	365
14354880	29626010	5.3	101	-0.817	1	71.547	1	29.7521	30	8	0	1	0	0	0	1	0	0	6	4.4	173	14.4	0.8	1	1	1	0	1	0	0	30	0	90	0	180	0	365
11472059	20970865	5.3	101	-0.817	1	72.3219	1	25.6225	32	4	0	1	0	0	0	1	0	0	10.5	4.31	173	14.4	0.9	1	1	2	0	1	1	0	30	0	90	0	180	0	365
15702749	29006916	5.3	101	-0.817	1	66.6454	1	33.398	26	7	0	1	0	0	0	0	0	0	21.4	3.27	214	10.6	1	1	1	1	0	1	1	0	30	0	90	0	180	0	365
13932925	20512787	5.3	101	-0.817	1	63.1342	1	22.8571	39	2	0	0	1	1	0	0	0	0	15.6	4.49	313	13.7	1	0	1	2	1	1	0	0	30	1	70	1	70	1	70
10344957	27658948	5.3	101	-0.817	1	53.0523	1	27.0367	14	2	0	0	1	0	0	0	0	0	8	4.9	243	14.4	1.2	0	1	1	1	1	0	0	30	0	90	0	180	0	365
10809084	20730433	5.3	101	-0.817	1	54.9116	1	30.3717	17	0	0	0	1	0	0	0	0	0	13.2	4.75	201	14.2	0.9	0	1	1	0	1	0	0	30	0	90	0	180	0	365
16257237	21691457	5.6	124	-0.816	1	73.7551	1	27.4053	44	7	0	0	1	0	0	0	0	0	10.2	4.99	131	14.4	0.7	1	1	1	0	1	1	0	30	0	90	0	180	0	365
12585231	20464567	5.6	124	-0.816	1	84.396	2	36.6834	55	4	0	0	1	0	1	0	0	0	12.9	4.13	506	12.3	1.3	1	1	1	1	1	0	0	30	0	90	0	180	0	365
14669698	23566932	5.6	124	-0.816	1	63.7331	1	26.3812	28	2	0	0	0	0	0	0	0	0	10.1	2.97	154	9.7	0.9	1	1	1	0	1	0	0	30	0	90	0	180	0	365
14798077	21565977	5.6	124	-0.816	1	70.6	2	41.6365	36	3	0	0	1	0	1	0	0	0	18.5	4.28	253	12.6	1	0	1	1	0	1	0	0	30	0	90	0	180	0	365
15901297	24822618	5.6	124	-0.816	1	47.1472	1	23.9349	21	1	0	0	0	0	0	1	0	0	14.4	4.78	306	13.9	0.9	0	1	2	1	1	0	0	30	0	90	0	180	0	365
17341475	28636918	5.9	147	-0.815	1	88.3107	1	32.2195	27	2	0	0	0	0	0	1	0	0	8.9	4.48	174	13	1.2	1	1	2	1	1	0	0	30	0	90	0	180	0	365
13242444	29750323	5.9	147	-0.815	1	56.022	2	25.8764	20	2	0	0	1	0	0	1	0	0	10.9	4.27	287	13.5	1.2	0	1	2	1	1	1	0	30	0	90	0	180	0	365
12288988	27667597	6.2	170	-0.814	1	72.7074	2	32.8125	52	13	1	0	0	1	0	0	1	0	8.5	4.63	154	13.3	1.5	1	1	2	1	1	1	0	30	0	90	0	180	0	365
12974219	21142175	6.2	170	-0.814	1	67.3307	2	37.157	50	4	0	0	0	0	0	0	1	0	7.8	3.61	351	10.3	1	1	1	1	0	1	1	0	30	0	90	0	180	0	365
16841226	29051757	5.2	93	-0.813	1	50.6206	1	23.6208	28	2	0	0	0	0	0	1	0	0	3.8	4.25	184	13.3	1.2	1	1	1	0	1	1	0	30	0	90	0	180	0	365
17668240	29926528	5.2	93	-0.813	1	81.2739	1	25.0231	22	2	0	0	1	0	1	1	0	0	11.1	4.46	183	13.8	1.4	0	1	2	1	1	0	0	30	0	90	0	180	0	365
17005484	23987009	5.2	93	-0.813	1	73.3368	1	22.4551	28	1	0	0	0	0	1	0	0	0	6.2	3.94	185	12	0.7	0	1	0	1	1	0	0	30	0	90	0	180	0	365
10462540	27283777	5.5	116	-0.812	1	50.6126	1	14.4653	22	2	0	0	1	0	0	1	0	0	7.3	4.58	202	14.2	1.3	0	1	1	1	1	1	0	30	0	90	0	180	0	365
14209621	26090747	5.5	116	-0.812	1	73.2117	1	29.5696	27	4	0	0	1	0	0	0	0	0	5.2	4.15	180	12.9	0.9	1	1	1	0	1	1	0	30	0	90	0	180	0	365
15501412	26178501	5.5	116	-0.812	1	73.473	1	33.0579	28	3	0	0	0	0	0	1	0	0	11.8	3.34	163	10.7	1	1	1	1	1	1	1	0	30	0	90	0	180	0	365
12438021	29962415	5.5	116	-0.812	1	77.9804	1	23.7654	21	1	0	0	1	0	1	1	0	0	5.9	4.31	217	13.6	0.7	1	1	1	1	1	1	0	30	0	90	0	180	0	365
16762061	24233610	5.5	116	-0.812	1	52.0429	1	37.8704	22	4	0	0	0	1	0	1	0	0	13.3	4.76	245	14.5	1.2	0	0	1	1	0	0	0	30	0	90	0	180	0	365
18703144	29808557	5.8	139	-0.811	1	62.5326	1	28.1612	28	4	0	1	1	0	1	1	0	0	12.6	2.91	166	9	1.1	1	1	1	1	1	1	0	30	0	90	0	180	0	365
12180908	28840558	5.8	139	-0.811	1	91.3369	1	25.5339	34	2	0	0	0	1	1	0	0	0	7	3	245	8.7	1.8	0	1	2	0	1	0	1	6.95833	1	6.95833	1	6.95833	1	6.95833
16142547	24744409	6.1	162	-0.81	1	81.406	1	30.2457	32	7	0	0	0	0	0	0	1	0	5.1	4.03	140	12.1	1.2	1	1	2	0	1	1	0	30	0	90	0	180	0	365
10487009	23303992	5.1	85	-0.809	1	58.4249	1	19.6123	32	5	0	0	1	0	0	0	0	0	7.6	3.04	161	9.6	0.9	1	1	1	0	1	1	0	30	0	90	0	180	0	365
16445453	25764276	5.1	85	-0.809	1	62.2098	1	23.4568	39	7	0	0	0	1	1	1	0	0	20.1	3.88	171	13.4	1	1	1	1	0	1	1	0	30	0	90	0	180	0	365
18691130	29224229	5.4	108	-0.808	1	54.0427	1	33.6312	14	7	0	0	0	0	1	0	0	0	6.9	4.97	206	14.5	0.9	1	1	1	0	1	1	0	30	0	90	0	180	0	365
10922589	23265469	5.4	108	-0.808	1	50.4347	1	42.5551	32	6	0	0	1	0	0	1	0	0	17.2	3.82	163	12	1.1	1	1	1	0	1	1	0	30	0	90	0	180	0	365
16095843	22845777	5.4	108	-0.808	1	57.8856	1	23.4082	31	3	0	0	0	0	0	0	0	0	19.3	3.2	160	8.8	1	1	0	1	0	1	1	0	30	0	90	0	180	0	365
12641866	25299854	5.7	131	-0.807	1	74.8923	1	26.6782	62	11	0	0	1	1	1	0	0	0	31.1	3.106	374	8.9	1.9	1	1	1	0	1	1	0	30	0	90	0	180	0	365
18207188	26937422	5.7	131	-0.807	1	68.3137	2	38.1539	19	5	0	0	0	0	1	0	0	0	4.3	4.07	189	12.6	0.8	1	1	1	0	1	1	0	30	0	90	0	180	0	365
12712263	26156354	5.7	131	-0.807	1	71.4989	2	43.0136	62	5	0	0	0	0	0	0	0	0	16.7	3.1	255	10	1.4	0	1	1	1	1	0	0	30	0	90	0	180	0	365
13852170	27751088	8.3	331	-0.807	1	68.5982	1	28.1922	34	1	0	1	1	0	0	1	1	0	11.648	4.38	249.5	13.9	0.9	0	1	1	1	1	1	0	30	0	90	0	180	0	365
10232836	26893765	6	154	-0.806	1	56.8051	1	38.6768	36	5	0	0	1	0	0	1	1	0	9.4	3.14	160	8	1.1	1	1	1	1	1	1	0	30	0	90	0	180	0	365
15400626	27029746	7.6	277	-0.805	1	70.9903	2	47.6808	41	8	0	0	0	1	0	0	1	0	7	4.26	229	11.2	1.2	1	1	1	1	1	1	0	30	0	90	0	180	0	365
18173193	25613074	5.3	100	-0.804	1	82.0067	2	40.8224	32	4	0	0	0	0	0	1	0	0	7.4	3.99	287	7.7	0.6	1	1	1	0	1	1	0	30	0	90	0	180	0	365
19189222	25044031	5.3	100	-0.804	1	67.216	1	23.3379	30	6	0	1	0	0	0	1	0	0	7.1	3.98	143	12.8	0.9	1	1	1	0	1	1	0	30	0	90	0	180	0	365
18132799	29634377	5.3	100	-0.804	1	73.2193	2	25.3419	48	5	0	0	0	1	1	0	0	0	8.2	2.65	285	7.4	1	1	1	1	1	1	1	0	30	0	90	0	180	0	365
16127970	28583169	5.3	100	-0.804	1	79.0454	1	28.659	18	6	0	0	0	0	1	0	0	0	14.3	3.16	105	9.9	1.1	1	1	1	1	1	1	0	30	0	90	0	180	0	365
16097039	22469368	5.3	100	-0.804	1	67.1329	1	29.3771	28	4	0	0	0	0	0	0	0	0	6.9	4.47	164	14	1.1	1	1	1	0	1	1	0	30	0	90	0	180	0	365
15166765	24274492	5.3	100	-0.804	1	85.1507	2	26.1653	42	3	0	0	0	0	1	1	0	0	18.3	4.35	511	12.6	1.1	0	1	2	1	1	0	0	30	0	90	0	180	0	365
10121738	22168498	5.3	100	-0.804	1	69.2074	1	27.3755	26	4	0	0	0	0	1	0	0	0	7.1	3.8	142	12.2	1.7	1	1	1	0	1	1	0	30	0	90	0	180	0	365
18166155	22269553	5.3	100	-0.804	1	87.3377	2	20.0948	32	2	0	0	0	0	1	1	0	0	7.3	3.94	301	11.1	1.8	0	1	1	0	1	1	0	30	0	90	0	180	0	365
11594915	25797576	5.3	100	-0.804	1	74.4099	2	38.6513	25	0	0	1	0	0	0	1	0	0	7	4.5	188	13.1	0.7	0	0	1	0	0	0	0	30	0	90	0	180	0	365
14206363	26101895	8.2	323	-0.803	1	66.527	1	29.285	56	5	1	0	1	0	0	1	1	0	6.8	4.03	196	12.3	1.1	0	1	1	1	1	1	0	30	0	90	0	180	0	365
14625513	27641418	5.6	123	-0.803	1	73.8999	1	27.0641	26	6	0	0	0	0	0	1	0	0	9.1	5.28	148	16.8	0.9	1	1	1	0	1	0	0	30	0	90	0	180	0	365
16735915	23889159	5.6	123	-0.803	1	91.7719	2	31.2386	26	1	0	0	1	0	1	1	0	0	8.8	4.29	158	12.2	0.9	0	1	1	0	1	0	1	4.08333	1	4.08333	1	4.08333	1	4.08333
15773720	26903453	5.6	123	-0.803	1	39.6779	1	32.8818	22	2	0	0	1	0	0	0	0	0	10.9	4.51	121	13.3	1	0	1	2	1	1	0	0	30	0	90	0	180	0	365
15694807	23689324	5.9	146	-0.802	1	77.228	1	33.9678	33	4	1	0	0	0	1	0	1	0	11.2	4.12	196	14.2	1	1	1	0	0	0	1	0	30	0	90	0	180	0	365
15449403	29422953	6.5	192	-0.8	1	84.5414	1	25.6225	44	9	0	1	0	1	1	0	1	0	13.3	3.37	115	11	0.7	1	1	1	1	1	1	0	30	0	90	0	180	0	365
12454546	24540175	5.5	115	-0.799	1	88.5957	2	24.0625	102	9	0	0	0	1	1	0	0	0	5.8	2.97	347	9.7	0.7	1	0	2	0	1	0	1	10.4167	1	10.4167	1	10.4167	1	10.4167
13920430	21913878	5.5	115	-0.799	1	70.9311	2	32.4512	63	12	0	0	0	1	1	0	0	0	7.3	4.33	244	11.2	2.5	1	1	1	1	1	1	0	30	1	36.9583	1	36.9583	1	36.9583
14624008	27346594	5.5	115	-0.799	1	57.6372	1	33.7329	42	3	0	0	0	0	0	1	0	0	4.9	5.35	176	13.9	0.9	1	1	1	0	1	0	0	30	0	90	0	180	0	365
12250406	22355829	5.5	115	-0.799	1	46.5421	1	31.0374	29	1	0	0	1	0	0	1	0	0	10	5.21	249	17	1.1	0	1	2	1	1	0	0	30	0	90	0	180	0	365
18238983	23550863	8.1	315	-0.799	1	69.6203	1	23.0935	85	9	0	0	1	0	0	0	1	0	7.6	4.14	156	13.2	2.3	1	1	2	0	1	1	0	30	0	90	0	180	0	365
19767823	20567140	5.8	138	-0.798	1	50.7255	1	22.8488	25	2	0	0	0	0	1	1	0	0	18	2.92	144	9.4	0.7	1	1	1	0	1	1	0	30	0	90	0	180	0	365
16810503	23246205	5.4	107	-0.795	1	56.6185	1	26.7299	50	11	0	0	1	1	0	0	0	0	11.1	4.78	212	15.2	1.4	1	1	2	0	1	1	0	30	0	90	0	180	0	365
19736918	22043478	5.4	107	-0.795	1	67.5928	1	29.8395	34	4	0	1	0	0	1	0	1	0	12.5	3.51	310	9.3	0.7	0	1	1	0	1	0	0	30	0	90	0	180	0	365
19385453	29094868	5.4	107	-0.795	1	67.6892	1	23.6033	22	5	0	0	0	0	0	1	0	0	6.4	4.55	183	13.9	1	1	1	1	0	1	0	0	30	0	90	0	180	0	365
12064183	23688796	5.4	107	-0.795	1	70.2732	2	26.1398	24	1	0	0	0	0	0	1	0	0	4.1	4.45	194	14.5	0.9	1	1	1	1	1	0	0	30	0	90	0	180	0	365
11880433	28764595	5.7	130	-0.794	1	52.182	1	28.253	31	11	0	0	0	1	0	0	0	0	6.4	5.18	209	15.1	0.9	1	1	1	0	1	1	0	30	0	90	0	180	0	365
17301721	28857998	5.7	130	-0.794	1	52.1771	1	28.3447	86	16	1	0	0	0	1	0	0	0	11.9	3.99	178	11	2.6	1	1	1	0	1	1	0	30	1	33.3333	1	33.3333	1	33.3333
16446200	24032257	5.7	130	-0.794	1	59.7824	1	26.6874	31	2	0	0	0	0	0	0	0	0	8.4	4.68	233	13.4	0.8	1	1	1	0	1	1	0	30	0	90	0	180	0	365
15292609	29416847	6	153	-0.793	1	83.6892	1	25.9504	51	5	0	1	0	0	1	1	0	0	6.3	4.79	172	14.9	1.5	0	1	1	1	1	0	0	30	0	90	0	180	0	365
17299184	27086291	5.3	99	-0.791	1	74.823	1	36.2554	79	14	0	0	0	1	1	0	0	0	24.7	3.59	128	12	0.8	1	1	1	1	1	1	0	30	0	90	0	180	0	365
11135990	23073226	5.3	99	-0.791	1	56.8323	1	24.5806	34	5	0	0	0	1	0	0	0	0	7.8	4.63	142	15.1	0.9	0	1	1	1	1	0	0	30	0	90	0	180	0	365
14168757	26958350	5.3	99	-0.791	1	72.4293	1	30.891	14	2	0	1	0	0	0	1	0	0	7.3	3.85	145	12.3	0.8	0	1	1	0	0	1	0	30	0	90	0	180	0	365
19917446	20280068	5.6	122	-0.79	1	84.0459	1	31.6132	29	5	0	0	0	0	1	1	0	0	6.3	4.46	215	14.4	1.1	1	1	1	0	1	0	0	30	0	90	0	180	0	365
16396777	25990615	5.6	122	-0.79	1	83.4471	1	27.3314	84	9	0	0	0	0	0	1	0	0	9.4	3.82	228.62	11.6	0.8	0	1	1	0	1	0	0	30	0	90	0	180	0	365
17096872	28430367	5.6	122	-0.79	1	73.3609	1	26.4876	34	3	0	1	0	0	0	0	0	0	10.6	4.71	227	14.2	0.8	1	1	1	0	1	1	0	30	0	90	0	180	0	365
16482197	28840284	5.6	122	-0.79	1	65.2262	1	28.125	41	5	0	1	1	0	0	0	0	0	19.8	5.4	256	16.3	1.1	0	1	2	1	1	0	0	30	0	90	0	180	0	365
13036184	28963674	5.9	145	-0.789	1	75.8036	2	28.5156	72	11	1	1	0	0	0	0	1	1	12.3	2.58	288	7.8	4.2	1	1	1	0	1	1	0	30	0	90	0	180	0	365
18541428	26922455	5.9	145	-0.789	1	83.4819	2	26.4024	105	6	0	0	0	0	0	1	0	0	13.3	2.44	142	7.9	1	1	1	1	1	1	1	0	30	0	90	0	180	0	365
16311623	24403955	5.9	145	-0.789	1	52.0699	1	31.8015	54	4	0	0	0	0	1	1	0	0	14.1	3.67	192	11.8	0.6	1	1	1	0	1	1	0	30	0	90	0	180	0	365
14943190	27959171	5.9	145	-0.789	1	71.0103	1	28.7083	40	6	0	0	0	0	1	1	0	0	10.9	4.67	165	13.6	0.9	1	1	0	1	1	0	0	30	0	90	0	180	0	365
18741770	21499152	5.2	91	-0.787	1	66.29	2	20.9941	45	5	0	0	0	1	1	0	0	0	12.6	3.62	339	10.1	0.6	1	1	1	0	1	1	0	30	0	90	0	180	0	365
15318203	29277157	5.2	91	-0.787	1	61.4783	1	25.2061	25	5	0	0	0	0	0	1	0	0	9	4.6	219	14.8	0.9	1	1	1	1	1	1	0	30	0	90	0	180	0	365
19034491	25600841	5.2	91	-0.787	1	53.6728	1	30.3363	20	4	0	0	0	0	1	1	0	0	16.9	4.2	146	12.2	0.8	1	1	1	0	1	1	0	30	0	90	0	180	0	365
12284965	23845863	5.2	91	-0.787	1	62.9517	1	29.8613	29	5	0	0	0	0	0	1	0	0	8.7	4.24	225	13	0.8	1	0	1	0	1	0	0	30	0	90	0	180	0	365
17302284	25834105	5.2	91	-0.787	1	74.2842	1	21.6715	40	6	1	1	0	1	1	0	0	0	10.9	3.81	198	10	1.5	1	1	1	1	0	1	0	30	0	90	0	180	0	365
13534612	28933651	6.5	191	-0.787	1	73.1232	2	30.2978	56	7	0	1	0	0	1	0	1	0	9.7	3.03	226	8.8	1.7	1	1	2	1	1	1	0	30	0	90	0	180	0	365
13760440	29427151	6.5	191	-0.787	1	82.7082	1	24.6097	106	16	0	1	0	0	1	0	1	1	7.2	4.52	117	10.5	4.8	1	1	1	1	1	1	0	30	0	90	0	180	0	365
12551878	28511927	5.5	114	-0.786	1	76.7174	1	30.7653	44	6	0	1	0	0	0	0	1	0	7.4	3.28	165	11.2	1.5	1	1	2	0	1	1	0	30	0	90	0	180	0	365
17523626	29940016	5.5	114	-0.786	1	50.1609	2	28.3137	25	3	0	0	0	0	0	1	0	0	5.9	3.93	217	10.7	0.6	1	1	1	1	1	1	0	30	0	90	0	180	0	365
14131169	25697592	5.8	137	-0.785	1	80.4319	1	30.7967	51	7	0	0	0	0	1	1	1	0	12.174	3.1	205	9.4	1.4	1	1	1	0	1	1	0	30	0	90	0	180	0	365
12412776	21684668	5.8	137	-0.785	1	67.1423	2	48.4275	30	2	0	0	0	0	0	0	1	0	5.3	4.49	187	14.2	1.3	0	1	1	1	0	1	0	30	0	90	0	180	0	365
16143794	20054489	5.8	137	-0.785	1	51.4904	1	31.8476	10	1	0	0	1	1	0	0	0	0	12	5.03	237	15.2	0.9	0	1	2	1	1	0	0	30	0	90	0	180	0	365
18392647	29108211	5.8	137	-0.785	1	74.4537	1	29.0607	46	5	0	1	1	0	0	1	1	0	19.7	5.18	320	13.8	0.7	0	1	1	1	1	1	0	30	0	90	0	180	0	365
16433044	20823786	6.1	160	-0.784	1	53.5903	1	30.3112	28	4	0	0	0	0	0	1	0	0	19.1	3.24	244	11.2	1	1	1	1	1	1	0	0	30	0	90	0	180	0	365
15667830	27636169	6.4	183	-0.783	1	74.9763	2	26.2278	35	1	0	1	0	0	0	1	1	0	4.3	3.64	222	12	0.8	0	1	2	1	0	1	0	30	0	90	0	180	0	365
11127081	23394193	5.4	106	-0.782	1	68.262	1	32.6204	21	3	0	0	1	0	1	1	0	0	6	3.92	121	13.6	1	1	1	1	0	1	1	0	30	0	90	0	180	0	365
15555498	21640857	5.4	106	-0.782	1	68.4287	1	29.7348	42	9	0	0	0	1	1	0	0	0	6	4.52	184	14.8	1	1	1	1	0	1	1	0	30	0	90	0	180	0	365
15602477	23604393	5.4	106	-0.782	1	69.4831	2	26.9671	31	3	0	0	0	0	0	1	0	0	5.5	4.88	316	15	0.7	1	1	1	1	1	1	0	30	0	90	0	180	0	365
16587358	23721150	5.4	106	-0.782	1	64.2388	1	25.1596	20	2	1	0	0	0	0	0	0	0	7.9	3.83	130	12.2	0.9	0	1	1	0	0	0	0	30	0	90	0	180	0	365
15426800	21891458	5.4	106	-0.782	1	63.2535	2	22.4632	24	4	0	0	0	0	1	0	0	0	4.1	4.05	202	13.2	1	1	1	1	0	1	1	0	30	0	90	0	180	0	365
15356016	27472737	5.7	129	-0.781	1	74.6915	1	29.0367	29	3	1	1	0	0	0	1	1	0	7.2	3.91	159	11.5	0.9	1	1	2	1	0	1	0	30	0	90	0	180	0	365
14171487	23200998	5.7	129	-0.781	1	81.7085	2	33.8741	26	3	0	0	0	0	1	1	0	0	5.1	4.2	240	13.1	0.6	1	1	1	1	1	1	0	30	0	90	0	180	0	365
12432545	23307487	5.7	129	-0.781	1	85.6895	1	29.0693	36	3	0	0	0	1	0	1	0	0	6.2	4.64	142	13.8	0.9	0	1	2	1	1	0	0	30	0	90	0	180	0	365
17586909	26737681	5.7	129	-0.781	1	56.1441	1	30.1871	25	1	0	0	0	0	0	1	1	0	11.9	2.79	220	7.3	0.7	1	1	1	1	1	1	0	30	0	90	0	180	0	365
17765556	25611387	5.7	129	-0.781	1	66.5737	1	28.8279	27	2	0	0	1	0	0	1	0	0	10	3.19	133	9.4	0.9	1	1	1	0	1	1	0	30	0	90	0	180	0	365
10925424	26757350	5.7	129	-0.781	1	50.593	1	34.9279	38	6	0	0	0	0	1	1	0	0	22.6	3.67	139	11.3	1.4	1	1	1	1	1	1	0	30	0	90	0	180	0	365
16906753	23737375	6	152	-0.78	1	83.512	2	31.4517	41	5	0	0	0	0	0	1	0	0	6.3	3.66	180	9	0.9	1	1	1	1	1	1	0	30	0	90	0	180	0	365
13697787	22246602	6.6	198	-0.778	1	83.659	2	29.7339	37	2	0	0	0	0	1	1	0	0	3.8	3.1	235	9.5	0.9	1	1	1	1	1	1	0	30	0	90	0	180	0	365
15589157	25351900	5.3	98	-0.778	1	83.9825	1	23.4646	62	5	1	0	1	0	0	0	1	0	20.6	2.49	477	7.3	3.9	0	1	2	0	1	1	1	29.9167	1	29.9167	1	29.9167	1	29.9167
19979663	27340968	5.3	98	-0.778	1	75.3361	2	28.1364	37	3	0	0	0	0	0	0	0	0	6.3	3.98	216	12.4	0.8	1	1	1	0	1	1	0	30	0	90	0	180	0	365
17434180	25124288	5.3	98	-0.778	1	81.8859	1	29.246	42	11	0	0	0	0	1	0	0	0	8.2	4.96	143	14.7	1.7	1	0	1	0	0	1	0	30	0	90	0	180	0	365
18266320	21731458	5.3	98	-0.778	1	68.8894	1	30.0241	21	1	0	1	0	0	0	0	0	0	6.3	4.76	167	14.7	1.1	0	1	0	0	0	0	0	30	0	90	0	180	0	365
13000292	21049007	5.6	121	-0.777	1	78.8126	2	26.6596	33	6	0	0	0	0	1	1	0	0	5.2	4	217	12.2	0.7	1	1	1	1	1	0	0	30	0	90	0	180	0	365
16246903	20539184	5.6	121	-0.777	1	76.7912	2	36.319	20	7	0	0	1	0	1	1	0	0	7.4	3.6	227	11	0.8	1	1	1	1	1	1	0	30	0	90	0	180	0	365
12429546	28104295	5.6	121	-0.777	1	91.6947	2	31.1176	53	4	0	0	1	1	1	1	0	0	15	2.47	365	7.9	1.4	1	1	1	0	1	1	0	30	0	90	0	180	0	365
18259063	28572156	5.6	121	-0.777	1	70.857	1	25.2493	34	4	0	0	0	0	1	1	0	0	8	4.91	190	15.4	1.3	1	1	1	0	1	1	0	30	0	90	0	180	0	365
11855455	25938594	5.6	121	-0.777	1	64.4108	1	24.7303	43	6	0	0	0	0	1	0	0	0	13.3	2.82	117	8.6	0.7	1	0	1	0	1	1	0	30	0	90	0	180	0	365
15782095	23170007	5.6	121	-0.777	1	75.2455	2	35.3242	27	8	0	0	0	0	0	0	0	0	3.9	2.64	186.4	8.1	0.6	1	1	1	1	1	1	0	30	0	90	0	180	0	365
18966399	29338106	5.9	144	-0.776	1	56.6341	1	38.0261	60	13	0	0	0	1	0	0	0	0	14.6	5.09	274	16	1.7	1	1	1	1	1	0	0	30	0	90	0	180	0	365
16306505	21253250	5.2	90	-0.774	1	75.8318	1	21.1939	33	2	0	0	0	0	0	0	0	0	7.1	3.04	162	9	1	1	1	1	0	1	1	0	30	0	90	0	180	0	365
13356983	29484608	5.2	90	-0.774	1	82.4976	1	2.62097	28	3	1	1	0	0	0	1	0	0	11.8	2.34	130	7.2	0.8	0	1	1	0	0	0	0	30	0	90	0	180	0	365
17523642	29911446	5.2	90	-0.774	1	65.3665	1	29.0808	18	1	0	0	1	0	0	0	0	0	8.8	4.49	176	13.5	0.8	0	1	2	1	1	0	0	30	0	90	0	180	0	365
15890202	22257947	5.5	113	-0.773	1	90.2624	1	24.0916	37	5	0	0	1	0	1	0	0	0	7	4.16	105	13	0.9	0	1	2	1	1	1	0	30	0	90	0	180	0	365
14040686	20757874	5.5	113	-0.773	1	63.6517	1	31.9308	73	10	0	0	0	0	1	0	0	0	5.6	4.9	143	15.4	1	1	0	1	0	1	1	0	30	0	90	0	180	0	365
18145610	20857461	5.5	113	-0.773	1	64.1005	1	26.8878	26	4	0	1	0	0	0	1	0	0	24	4.65	183	14.6	0.9	1	1	1	1	1	0	0	30	0	90	0	180	0	365
19095137	27203723	6.8	213	-0.773	1	84.6205	1	29.002	26	5	1	0	0	0	1	1	1	0	6.5	3.15	243	9.6	1.2	1	1	1	1	1	1	0	30	0	90	0	180	0	365
19530224	22066810	5.8	136	-0.772	1	69.1335	1	29.5413	22	6	0	0	0	0	1	0	0	0	7	4.77	116	15	1.4	1	1	1	1	1	1	0	30	0	90	0	180	0	365
16056637	21723388	5.8	136	-0.772	1	68.3652	1	37.5736	39	7	0	0	0	0	1	1	1	0	7.3	4.33	206	12.2	0.7	1	1	1	0	1	1	0	30	0	90	0	180	0	365
18855412	25641555	5.8	136	-0.772	1	59.7289	1	28.0234	36	2	0	0	0	1	0	0	0	0	5.8	4.49	180	13.8	1.8	1	1	1	1	1	0	0	30	0	90	0	180	0	365
19339501	25042986	5.8	136	-0.772	1	74.1908	1	33.5144	24	2	0	0	0	0	1	1	0	0	6.9	4.73	183	15.1	0.7	0	1	1	0	1	0	0	30	0	90	0	180	0	365
14673266	24073191	7.4	259	-0.771	2	78.4058	2	20.6238	37	2	0	1	0	0	0	1	1	0	6.7	3.74	223.3	10.4	0.7	0	1	2	0	0	1	0	30	0	90	0	180	0	365
10054716	25339060	7.7	282	-0.77	2	61.3992	1	33.771	50	13	0	0	0	0	0	1	1	0	31.1	3.61	196	11.4	3.5	1	1	2	1	1	1	0	30	0	90	0	180	0	365
17100286	24213446	5.1	82	-0.77	2	62.41	2	20.6188	30	1	1	0	0	0	0	1	0	0	7.8	5.16	310	14.2	0.9	0	1	1	0	1	0	0	30	0	90	0	180	0	365
14516190	29309201	5.4	105	-0.769	2	87.9931	1	24.2294	37	6	0	0	0	0	1	1	0	0	5.3	3.73	221	12.2	0.9	1	1	1	1	1	0	0	30	0	90	0	180	0	365
10971495	27729176	5.4	105	-0.769	2	61.623	1	25.8278	38	3	1	0	0	0	0	1	0	0	11.196	2.59	186	8	0.7	1	1	1	0	1	1	0	30	0	90	0	180	0	365
18865880	25337813	5.4	105	-0.769	2	67.6484	2	25.8273	26	2	0	0	0	0	0	1	0	0	5.3	3.93	287	11.9	0.6	0	1	1	0	1	1	0	30	0	90	0	180	0	365
14605415	22846960	5.4	105	-0.769	2	71.1964	1	28.2106	73	10	1	1	0	0	1	0	0	0	7.5	3.65	373	10.8	0.9	1	1	2	0	1	0	0	30	0	90	0	180	0	365
11782912	25340799	5.4	105	-0.769	2	61.1614	1	31.3164	91	6	0	0	0	0	0	0	0	0	11.9	4.66	227.46	13.5	1.4	1	1	2	1	1	1	0	30	0	90	0	180	0	365
10872648	21019849	5.4	105	-0.769	2	60.1475	1	51.2398	26	4	0	0	1	0	0	0	0	0	8.7	4.21	220	13	1.6	1	1	2	0	1	1	0	30	0	90	0	180	0	365
13719193	29877823	5.4	105	-0.769	2	54.5767	1	32.2023	25	6	0	1	0	0	0	1	0	0	10	3.43	132	10.4	1	1	1	1	0	1	1	0	30	0	90	0	180	0	365
13380568	27425117	5.4	105	-0.769	2	56.7794	1	30.0511	22	3	0	0	0	0	0	1	0	0	6.9	4.09	195	12.8	0.9	1	1	1	1	1	1	0	30	0	90	0	180	0	365
15574754	27110603	5.4	105	-0.769	2	67.0937	1	28.5121	65	8	0	0	0	1	0	0	0	1	9.562	4.12	258	11.3	1.806	0	1	1	0	1	0	0	30	0	90	0	180	0	365
18454638	25155096	5.4	105	-0.769	2	53.0187	1	28.3836	25	1	0	1	1	0	0	0	0	0	10.2	5.15	278	16.1	0.8	1	1	2	0	1	0	0	30	0	90	0	180	0	365
14658362	27021910	5.7	128	-0.768	2	83.5032	1	27.2589	24	3	0	0	0	0	0	1	0	0	9.4	4.33	261	13.3	1.3	0	1	2	0	0	0	0	30	0	90	0	180	0	365
15098455	26548797	5.7	128	-0.768	2	64.7712	1	27.5757	93	14	0	0	1	1	1	1	0	0	11.9	4.65	140	14.6	1.3	1	1	2	1	1	1	0	30	0	90	0	180	0	365
14826043	28683997	6	151	-0.767	2	91.2539	1	22.7614	40	3	1	1	1	1	0	0	0	0	10.6	4.21	154	13.8	1.4	0	1	2	0	1	1	0	30	0	90	0	180	0	365
15395644	22990048	5.3	97	-0.765	2	73.5183	2	40.6975	75	12	1	1	0	0	1	1	0	0	8.3	3.78	162	11.2	0.8	1	1	1	1	1	1	0	30	0	90	0	180	0	365
14088894	22658009	5.3	97	-0.765	2	78.9774	1	25.9388	52	6	0	1	0	0	0	0	0	0	6.5	4.15	187	14.1	1.1	1	1	1	0	1	1	0	30	0	90	0	180	0	365
16368397	22238508	5.6	120	-0.764	2	84.3702	1	26.1583	52	3	0	0	1	1	1	1	0	0	8.3	5.22	254	15	1.4	0	1	2	1	1	0	0	30	0	90	0	180	0	365
11429454	25308983	5.6	120	-0.764	2	75.495	1	32.5817	75	11	0	1	1	0	1	1	0	0	9.7	2.97	235.3	8.9	1.3	1	1	2	0	1	1	0	30	0	90	0	180	0	365
13261232	29966931	5.6	120	-0.764	2	42.4233	1	26.6299	36	2	0	0	1	0	0	0	0	0	19.2	4.87	218	14.4	1.1	1	1	1	0	1	1	0	30	0	90	0	180	0	365
19280716	20093297	5.6	120	-0.764	2	57.4475	2	27.0743	37	1	0	0	1	1	0	0	0	0	8.6	4	196	12.9	0.7	0	1	2	1	1	0	0	30	0	90	0	180	0	365
19065621	25373708	6.9	220	-0.764	2	76.6465	2	28.1778	102	10	0	0	0	0	0	0	1	1	25.7	4.12	391	12.8	5.6	1	1	1	1	1	1	0	30	1	67.625	1	67.625	1	67.625
15166228	23070511	7.2	243	-0.763	2	44.2473	1	31.8028	64	8	0	0	1	0	1	1	1	0	10	3.95	197	12.4	0.8	1	1	1	1	1	1	0	30	0	90	0	180	0	365
11903257	26469385	5.9	143	-0.763	2	88.7538	1	26.6155	35	2	0	0	1	0	0	1	0	0	9.7	4.48	210	15.6	1.2	0	1	2	1	1	0	0	30	0	90	0	180	0	365
13593993	29426846	5.2	89	-0.761	2	70.0259	2	20.816	48	4	0	0	0	1	0	0	0	1	10.156	3.53	226	11.5	5.2	0	1	1	0	1	0	0	30	0	90	0	180	0	365
18899422	20514333	5.5	112	-0.76	2	79.5682	1	35.0395	32	6	0	0	1	1	1	0	0	0	27.8	5.09	258	13.7	1	1	1	1	0	1	1	0	30	0	90	0	180	0	365
14032028	23721579	5.5	112	-0.76	2	68.0923	1	28.6344	31	2	0	0	0	0	0	1	0	0	19.1	2.73	280	8.5	0.9	1	1	1	0	1	1	0	30	0	90	0	180	0	365
12641942	23509483	5.5	112	-0.76	2	45.4535	1	25.761	24	2	0	0	0	0	0	1	0	0	10.3	3.71	186	11.7	0.9	1	1	1	0	1	1	0	30	0	90	0	180	0	365
16832247	27818520	5.5	112	-0.76	2	55.0765	1	25.3694	28	4	0	1	0	0	0	0	0	0	9.414	3.81	202	12.6	1.2	1	0	2	0	0	0	0	30	0	90	0	180	0	365
17218173	20759230	5.8	135	-0.759	2	56.0701	2	42.0045	27	5	0	0	1	0	0	1	0	0	18.7	2.77	194	8.6	0.6	1	1	1	0	1	1	0	30	0	90	0	180	0	365
15630483	27814240	5.1	81	-0.757	2	82.4406	1	22.6228	30	3	0	0	0	0	0	1	0	0	2.8	4.05	183	13.1	0.6	1	1	1	0	1	1	0	30	0	90	0	180	0	365
15378075	22044436	5.4	104	-0.756	2	68.3151	1	27.3814	40	5	0	0	1	0	0	1	1	0	7.6	3.04	417	7.7	0.6	1	1	1	1	1	1	0	30	1	83.9167	1	83.9167	1	83.9167
16716395	25582340	5.7	127	-0.755	2	76.9743	2	27.6516	33	8	0	0	0	0	1	1	0	0	9	3.85	100	12.4	0.7	1	1	2	0	1	1	0	30	0	90	1	168.167	1	168.167
17014029	21628869	5.7	127	-0.755	2	58.6428	1	33.935	27	5	0	0	1	0	0	0	0	0	12.9	4.9	216	15	1.1	1	1	1	0	1	1	0	30	0	90	0	180	0	365
16436232	21397551	6	150	-0.754	2	73.6705	2	31.2213	42	4	0	0	0	1	1	1	0	0	7.6	3.98	234	11.5	1	1	1	1	1	1	0	1	6.125	1	6.125	1	6.125	1	6.125
18613213	28637864	6.3	173	-0.753	2	84.4728	2	24.3389	40	10	0	1	0	0	1	1	1	0	17.2	3.3	179	9.3	0.7	1	1	1	1	1	1	0	30	0	90	0	180	0	365
17531157	24682820	5.3	96	-0.752	2	79.9417	2	23.3271	49	8	0	0	0	0	1	0	0	0	18.5	3.33	143	10.7	1.1	1	1	1	0	1	0	0	30	0	90	0	180	0	365
19705919	28024396	5.3	96	-0.752	2	77.3082	1	26.8901	31	3	0	1	1	1	0	1	0	0	5.7	3.65	149	11.9	0.9	0	1	2	1	1	1	0	30	0	90	0	180	0	365
10682573	27566210	5.3	96	-0.752	2	70.4861	1	25.1595	82	9	0	0	0	0	0	1	0	0	5.2	2.5	102	8.8	1	1	1	1	1	1	1	0	30	0	90	0	180	0	365
16639634	21321084	5.3	96	-0.752	2	83.144	1	30.1687	36	5	1	0	1	1	0	0	0	0	5.5	3.59	139	9.7	1.8	0	1	1	1	1	0	1	20.4167	1	20.4167	1	20.4167	1	20.4167
13042653	20375419	5.3	96	-0.752	2	64.7528	1	26.041	29	3	0	0	0	0	0	1	0	0	6.4	4.53	171	13.9	0.7	1	1	1	0	1	1	0	30	0	90	0	180	0	365
11917804	21519666	5.3	96	-0.752	2	55.9415	1	28.4048	25	7	0	0	1	0	0	1	0	0	18.4	3.93	192	11.6	1.2	1	1	1	1	1	1	0	30	0	90	0	180	0	365
15376553	27645139	5.3	96	-0.752	2	60.9138	1	23.9796	25	1	0	0	1	0	0	0	0	0	5.8	4.46	198	13.9	1	1	1	2	0	1	1	0	30	0	90	0	180	0	365
14637055	24940154	5.3	96	-0.752	2	62.5391	1	29.5918	25	1	0	0	0	0	1	1	0	0	5.4	4.35	218	14	0.9	1	1	2	1	1	1	0	30	0	90	0	180	0	365
11997599	25252737	5.3	96	-0.752	2	91.0424	2	32.0436	27	3	0	1	0	0	1	1	0	0	8.8	4.07	310	10.9	1	0	1	1	0	1	0	1	9.54167	1	9.54167	1	9.54167	1	9.54167
18500092	28988655	5.6	119	-0.751	2	68.6789	2	24.2424	56	11	0	0	0	1	0	0	1	0	9.1	3.17	194	10	2	1	1	2	0	1	1	0	30	0	90	0	180	0	365
17468553	20306756	5.6	119	-0.751	2	74.9358	1	28.4082	48	6	0	0	0	0	1	1	0	0	9.4	3.33	122	10.7	1	1	1	1	1	1	1	0	30	0	90	0	180	0	365
11842145	28141545	5.6	119	-0.751	2	70.9355	1	25.6199	23	3	0	0	0	0	1	0	0	0	6.4	4.71	257	14.5	1	0	1	1	1	1	1	0	30	0	90	0	180	0	365
19320278	29574196	5.6	119	-0.751	2	62.6395	2	19.2149	19	3	0	0	0	0	1	1	0	0	3.1	3.8	143	11.4	0.6	1	0	1	0	1	1	0	30	0	90	0	180	0	365
12277340	22849241	5.6	119	-0.751	2	55.8536	1	39.8098	33	1	0	0	0	0	0	1	0	0	6.9	4.25	180	13.6	0.8	0	1	2	1	1	0	0	30	0	90	0	180	0	365
14245485	23016262	5.6	119	-0.751	2	67.5085	1	22.7756	65	7	0	0	1	0	1	0	0	0	13.7	3.17	106	10.1	0.9	1	1	1	0	1	1	0	30	0	90	0	180	0	365
10274145	28546638	6.9	219	-0.751	2	52.9101	1	29.4267	59	3	0	0	0	1	0	0	1	0	13.9	3.26	480	10.2	2	1	1	2	1	1	1	0	30	0	90	0	180	0	365
15446243	21890904	5.9	142	-0.75	2	84.6704	2	22.3828	38	1	0	1	0	0	0	1	0	0	8.2	3.76	343	11.7	0.8	1	1	2	1	1	1	0	30	0	90	0	180	0	365
11163240	21701640	5.9	142	-0.75	2	58.3775	1	31.3947	28	3	0	0	0	0	0	0	0	0	10.5	4.48	269	14.8	1	1	1	1	0	1	0	0	30	0	90	0	180	0	365
11046755	28001210	5.9	142	-0.75	2	74.9223	2	27.7755	50	5	0	0	0	0	0	0	1	0	4.6	4.45	201	13.3	1.4	0	1	1	0	1	1	1	8.16667	1	8.16667	1	8.16667	1	8.16667
12792565	21754605	6.2	165	-0.749	2	53.8932	1	28.5893	37	1	0	0	0	0	1	0	0	0	15.5	4.75	254	15.8	0.7	0	1	2	1	1	0	0	30	0	90	0	180	0	365
16852082	26179407	5.2	88	-0.748	2	69.4495	2	29.4366	20	2	0	0	1	0	0	1	0	0	11.2	4.33	213	13.8	1	0	1	1	0	1	0	0	30	0	90	0	180	0	365
11888614	22200412	6.5	188	-0.748	2	54.4253	1	30.8134	25	3	0	1	0	0	0	1	1	0	5.2	4.55	123	14	0.8	1	1	1	0	0	1	0	30	0	90	0	180	0	365
11164650	27097645	5.5	111	-0.747	2	64.8643	1	30.6015	35	6	0	0	0	0	0	1	0	0	6.1	4.98	204	15.9	1	1	1	1	1	1	1	0	30	0	90	0	180	0	365
11256648	22921417	5.5	111	-0.747	2	75.6557	1	27.0988	20	4	0	0	0	0	1	1	0	0	4.5	4.08	138	13.1	1.3	0	1	1	1	1	0	0	30	0	90	0	180	0	365
18552932	28254756	5.5	111	-0.747	2	61.0353	1	34.2644	26	4	0	0	0	0	0	1	0	0	14.5	4.29	172	12.6	0.8	1	1	1	0	1	1	0	30	0	90	0	180	0	365
10828256	26344582	5.5	111	-0.747	2	64.1252	1	36.5741	39	2	0	0	0	0	0	1	0	0	11.7	4.21	267	13.9	1.1	1	1	1	1	1	1	0	30	0	90	0	180	0	365
12092059	22315785	5.8	134	-0.746	2	65.7661	2	37.9818	43	3	0	0	0	0	0	1	1	0	6.4	3.2	261	11	0.9	1	1	2	1	1	1	0	30	0	90	0	180	0	365
17520318	23431795	5.8	134	-0.746	2	79.1592	2	28.9925	37	3	0	0	0	1	1	1	0	0	26.4	2.9	317	9.4	1.1	1	1	1	0	1	0	1	19.875	1	19.875	1	19.875	1	19.875
15856423	27029329	5.8	134	-0.746	2	90.6678	2	23.2855	66	6	1	0	0	1	1	1	1	0	10	3.71	117	10	1	0	1	2	1	1	1	0	30	0	90	0	180	1	269.417
18712508	27293200	6.1	157	-0.745	2	68.6556	1	35.9184	64	8	1	0	0	1	1	0	0	0	9.7	2.69	181.9	9.6	1.5	1	1	1	0	1	1	0	30	0	90	0	180	0	365
14435665	27665681	6.4	180	-0.744	2	67.1751	2	34.9622	23	1	0	0	1	0	0	1	0	0	7.8	4.25	240	12.4	0.9	0	1	1	1	1	0	0	30	0	90	0	180	0	365
19797577	22733683	5.4	103	-0.743	2	65.2293	1	31.4341	37	1	0	0	0	0	0	1	0	0	15.6	3.36	156	10.5	0.9	1	1	1	1	1	1	0	30	0	90	0	180	0	365
14509128	21556916	5.4	103	-0.743	2	91.2397	2	29.9613	18	2	0	0	0	0	0	1	0	0	6.1	4.11	154	12.4	0.7	0	0	0	0	1	0	0	30	0	90	0	180	0	365
13763022	28967588	5.4	103	-0.743	2	86.6724	1	23.1481	36	6	0	0	0	0	1	1	0	0	13.3	3.53	185	12	0.8	1	1	2	1	1	0	0	30	0	90	0	180	0	365
11083578	25600299	5.4	103	-0.743	2	72.5627	1	18.9174	35	3	0	1	0	0	0	0	0	0	18	4.24	224	13.3	1.2	1	1	1	1	1	0	0	30	0	90	0	180	0	365
11002983	26995687	5.7	126	-0.742	2	76.3087	1	21.755	35	7	0	0	0	0	0	0	0	0	7.9	2.49	155	8.1	0.7	1	1	1	0	1	1	0	30	0	90	0	180	0	365
13101361	27232781	6	149	-0.741	2	68.5995	2	23.1583	66	4	0	1	0	0	0	1	1	0	10.5	3.53	206	11.8	0.8	0	0	0	1	1	1	0	30	0	90	0	180	0	365
10718233	26753091	5	72	-0.74	2	91.4326	1	24.5066	25	3	0	0	0	0	0	0	0	0	9.2	2.15	437	8.7	1.5	0	0	0	0	1	0	0	30	0	90	0	180	0	365
15063286	22296534	5.3	95	-0.739	2	60.5479	2	19.8128	26	4	0	0	0	0	1	0	0	0	13.7	3.43	78	6.5	0.8	1	0	1	0	1	1	0	30	0	90	0	180	0	365
10115397	28605901	5.3	95	-0.739	2	85.9736	1	23.9853	116	11	0	0	0	0	0	0	0	0	11.8	3.74	338	10.5	1.1	1	1	1	1	1	0	0	30	1	52.4167	1	52.4167	1	52.4167
11527001	24988229	5.3	95	-0.739	2	63.5345	1	21.0813	53	4	0	0	0	0	0	0	0	0	8.2	4.39	152	14	0.7	0	0	1	0	0	1	0	30	0	90	0	180	0	365
12799272	23669294	5.3	95	-0.739	2	81.1486	1	32.4163	60	13	0	0	1	1	1	0	0	0	7.2	3.92	202	11.8	1.7	1	1	1	1	0	1	0	30	0	90	0	180	0	365
15416363	27662447	5.3	95	-0.739	2	72.1005	1	30.3313	32	6	0	0	1	1	1	0	0	0	13.6	4.09	248	13.1	2.1	1	1	1	0	1	1	0	30	0	90	0	180	0	365
14808289	25979359	5.3	95	-0.739	2	74.963	2	27.0191	33	4	0	0	0	0	0	1	0	0	8.5	4.77	328	13.4	0.6	1	0	2	0	1	1	0	30	0	90	0	180	0	365
17305750	23274561	5.6	118	-0.738	2	83.1369	1	26.3501	50	9	0	1	0	0	1	1	0	0	7	3.2	297	9.1	1.6	1	1	1	0	1	1	0	30	0	90	0	180	0	365
13055300	25104648	5.6	118	-0.738	2	75.041	1	23.2781	68	6	0	0	0	0	0	1	0	0	10.7	2.77	116	8.3	1	1	1	1	1	1	1	0	30	0	90	0	180	0	365
15875100	23967660	5.6	118	-0.738	2	72.2074	1	27.6679	48	9	0	0	0	0	1	0	0	1	7.3	3.26	125	11.1	7.2	1	1	2	0	1	1	0	30	0	90	0	180	0	365
15874520	25962512	5.6	118	-0.738	2	74.5881	1	35.2146	32	5	1	0	0	1	1	0	0	0	4.8	2.4	199.04	7.7	1.3	0	1	1	0	1	0	0	30	0	90	0	180	1	315.042
16554888	29815513	9.5	418	-0.738	2	67.9512	2	31.4993	49	4	0	0	1	1	0	0	1	0	10.6	4.16	298	12.4	1.5	1	1	2	0	1	1	0	30	0	90	0	180	0	365
18848357	25735275	5.9	141	-0.737	2	72.8424	1	30.8642	44	5	0	0	0	0	1	1	0	0	8.9	4.91	175	15.1	0.9	1	1	2	1	1	1	0	30	0	90	0	180	0	365
16233094	28981842	5.9	141	-0.737	2	58.7007	1	31.0303	26	11	0	0	0	0	0	1	0	0	8.3	2.85	148.14	9.1	0.8	1	1	1	1	1	1	0	30	0	90	0	180	0	365
10017531	22580355	6.2	164	-0.736	2	64.7244	1	29.2302	102	5	1	0	0	0	0	1	1	0	23.1	6.14	219	17.9	1.7	1	1	0	0	1	1	0	30	0	90	0	180	0	365
19128729	25809131	5.2	87	-0.735	2	64.3108	1	25.5102	18	1	0	0	0	0	0	1	0	0	14.6	2.74	200	8.9	0.9	1	1	1	0	1	1	0	30	0	90	0	180	0	365
19962418	25331514	6.5	187	-0.735	2	69.8156	1	28.5135	102	13	1	0	1	0	1	0	1	0	20.4	2.96	169	9.4	2	1	1	1	0	1	1	0	30	0	90	0	180	0	365
13830979	23004831	5.5	110	-0.734	2	80.1363	1	20.3649	42	3	0	0	0	0	1	1	0	0	6.8	3.94	217	11.8	0.8	1	1	1	0	1	0	0	30	0	90	0	180	0	365
10398029	20306012	5.5	110	-0.734	2	73.3847	1	28.3338	38	10	1	0	0	0	1	1	0	0	12.5	2.75	111	8.9	1.2	1	1	1	1	1	1	0	30	0	90	0	180	0	365
13536181	21520120	5.5	110	-0.734	2	37.4728	1	35.9862	32	5	0	0	0	0	0	1	0	0	9.2	4.52	229	14.2	1	1	1	2	0	1	1	0	30	0	90	0	180	0	365
16824561	24974243	5.8	133	-0.733	2	92.0146	1	28.3523	42	1	0	1	0	0	0	0	0	0	5.9	2.95	199	8.9	0.9	0	1	2	0	0	1	0	30	0	90	0	180	0	365
11307047	28638896	5.8	133	-0.733	2	52.6621	1	23.3517	35	1	0	0	0	0	1	1	0	0	9.4	4.37	214	13.3	1	1	1	1	0	1	1	0	30	0	90	0	180	0	365
19112585	27368392	5.8	133	-0.733	2	53.3609	1	33.1899	42	8	0	0	1	1	0	1	0	0	14.7	4.25	282	13.9	0.9	1	1	1	0	0	1	0	30	0	90	0	180	0	365
11981642	24610932	6.1	156	-0.732	2	71.0568	2	34.5703	34	2	0	0	0	0	0	1	1	0	4.7	3.56	148	10.7	1.1	1	1	1	1	1	1	0	30	0	90	0	180	0	365
18274431	29607923	5.1	79	-0.731	2	82.4456	1	20.1903	64	4	0	0	1	0	0	1	0	0	12.7	4.15	410	14.2	1.4	1	1	2	1	1	0	0	30	0	90	0	180	0	365
16061873	23129890	5.4	102	-0.73	2	64.8455	1	27.5155	25	5	0	0	0	0	1	1	0	0	6.8	3.74	138	11.9	0.8	1	1	1	0	1	1	0	30	0	90	0	180	0	365
13219412	21195980	5.4	102	-0.73	2	67.9052	2	25.7978	25	4	0	0	0	0	0	1	0	0	9.1	2.83	109	8.6	0.7	1	1	1	1	1	1	0	30	0	90	0	180	0	365
16572462	24120781	5.4	102	-0.73	2	61.9673	1	28.8633	56	6	0	0	0	0	0	0	0	1	7.5	3.22	183	9.6	4.9	1	1	1	0	1	1	0	30	0	90	0	180	0	365
13221453	26192062	5.4	102	-0.73	2	89.0179	2	27.9975	42	3	0	0	0	0	0	0	0	0	6.2	3.17	169	10.1	1.6	1	1	2	0	0	0	0	30	0	90	1	98.25	1	98.25
19740976	23610050	5.4	102	-0.73	2	78.8208	1	31.4978	47	4	0	0	0	0	1	1	0	0	7.6	3.47	518	9.9	1	0	1	1	1	1	0	0	30	0	90	0	180	0	365
17885395	26329886	5.4	102	-0.73	2	60.0266	1	25.3616	23	6	0	0	0	0	1	1	0	0	7.3	5.02	177	14	0.9	0	1	1	1	1	1	0	30	0	90	0	180	0	365
15189782	29106009	5.4	102	-0.73	2	67.1003	1	22.1296	51	4	1	1	0	1	1	0	0	0	9	4.59	143	14.9	0.7	1	1	2	1	1	0	0	30	0	90	0	180	0	365
13232894	25760060	5.7	125	-0.729	2	74.3523	1	28.3675	15	5	0	0	0	0	1	1	0	0	9.6	2.52	108	8.4	0.8	0	1	1	0	1	1	0	30	0	90	0	180	0	365
17302222	22398158	5.7	125	-0.729	2	80.1307	1	16.9796	95	10	0	0	1	0	0	1	1	0	11.3	3.71	366	10.1	1.4	1	1	2	0	0	1	1	13.2917	1	13.2917	1	13.2917	1	13.2917
18244868	25670006	5.7	125	-0.729	2	68.2375	1	31.9807	19	2	0	0	1	1	0	0	0	0	13.9	4.77	198	15.1	1.3	0	1	2	1	1	0	0	30	0	90	0	180	0	365
19582611	25100452	7	225	-0.729	2	79.8162	2	29.8823	32	3	0	0	1	1	1	0	1	0	5.9	3.51	201	11.3	0.7	1	1	1	1	1	1	0	30	1	45.4167	1	45.4167	1	45.4167
13299285	20480236	6	148	-0.728	2	71.6078	1	29.5989	29	6	0	1	0	1	0	1	1	0	19.6	2.72	313	8.2	0.8	1	1	1	1	1	1	0	30	0	90	0	180	0	365
16641646	29744624	6	148	-0.728	2	75.0739	1	32.2917	71	9	0	0	0	0	1	1	0	0	16.9	3.07	172	9.8	0.8	1	1	1	0	1	1	0	30	0	90	0	180	0	365
10765329	29804288	5	71	-0.727	2	67.7413	1	24.8751	20	6	0	0	1	0	0	0	0	0	5.6	5.1	225	15.1	0.8	1	1	2	0	1	1	0	30	0	90	0	180	0	365
13458905	23133830	5.3	94	-0.726	2	86.3584	1	23.7904	42	3	0	0	1	0	0	1	0	0	22.3	2.43	195	7.6	1.1	1	1	1	0	1	1	0	30	0	90	0	180	0	365
15385566	22202271	5.3	94	-0.726	2	81.9764	1	25.3086	38	2	0	0	0	0	0	1	0	0	7.8	3.67	115	11.9	0.8	1	1	1	0	1	1	0	30	0	90	0	180	0	365
14730920	24880587	5.3	94	-0.726	2	70.4349	2	28.7598	24	6	0	0	0	0	0	0	0	0	19.8	2.61	137	7.3	0.7	1	1	1	0	1	1	0	30	0	90	0	180	0	365
11372029	21001433	5.3	94	-0.726	2	78.8724	1	29.7348	38	4	0	0	0	0	1	1	0	0	7.9	5.09	234	15.3	1	1	1	1	1	1	1	0	30	0	90	0	180	0	365
13621382	25446355	5.3	94	-0.726	2	70.62	2	27.2645	27	9	0	0	0	0	1	0	0	0	24.8	2.94	194	9.7	0.8	1	0	1	1	1	1	0	30	0	90	0	180	0	365
16823964	23223837	5.3	94	-0.726	2	68.4864	1	25.2595	27	3	0	0	0	0	0	1	0	0	11.5	3.47	183	11.1	0.7	1	1	1	0	1	1	0	30	0	90	0	180	0	365
19561832	25199784	5.3	94	-0.726	2	65.8583	1	23.0919	33	1	0	0	1	1	0	0	0	0	9.1	4.01	231	14.9	0.6	0	1	2	1	1	0	0	30	0	90	0	180	0	365
15684650	23985684	5.3	94	-0.726	2	80.3362	1	28.345	73	10	0	0	0	0	1	1	0	0	6.6	5.48	151	17	1	1	1	1	1	1	1	0	30	0	90	0	180	0	365
13652659	23516291	5.3	94	-0.726	2	61.9275	1	27.7888	79	12	0	0	0	0	0	0	0	0	7.7	3.79	357	12.1	2	1	1	2	1	1	0	0	30	0	90	0	180	0	365
17240566	28356665	5.3	94	-0.726	2	67.7926	1	31.6704	29	4	0	0	0	0	1	1	0	0	5.9	5.13	239	15.7	1.4	1	1	1	0	1	1	0	30	0	90	0	180	0	365
14156902	20036230	5.6	117	-0.725	2	80.1912	1	33.7424	61	8	1	0	0	0	1	1	0	0	13.3	4.56	275	11.6	0.8	0	1	2	0	1	0	0	30	0	90	0	180	0	365
18923751	24651260	5.6	117	-0.725	2	54.0986	1	30.5227	37	1	0	0	1	0	0	1	1	0	4.2	4.5	161	14	0.9	1	1	1	1	1	1	0	30	0	90	0	180	0	365
13313918	21671254	5.9	140	-0.724	2	44.972	1	31.5334	89	8	0	0	1	0	1	0	0	0	16.1	3.79	276	11.9	1.1	1	1	1	0	1	1	1	26	1	26	1	26	1	26
14517105	21169601	6.2	163	-0.723	2	76.4036	1	28.4687	59	5	0	0	0	0	0	0	1	0	8.6	4.25	222	11.9	1.6	1	1	1	0	1	1	0	30	0	90	0	180	0	365
13561377	29760606	6.2	163	-0.723	2	72.7608	2	53.1737	38	4	0	1	0	0	0	0	1	0	14.3	3.55	106	11.2	1.1	0	1	1	0	1	0	0	30	0	90	0	180	0	365
14437528	24947145	5.2	86	-0.722	2	67.5626	1	24.9582	27	3	0	1	0	0	0	1	0	0	6.4	3.79	192	13.6	0.9	1	1	2	1	1	0	0	30	0	90	0	180	0	365
12557215	22845638	6.5	186	-0.722	2	57.0218	2	30.6484	19	0	0	0	1	0	0	0	1	0	15.8	3.99	393	12.4	0.9	0	1	1	1	1	0	0	30	0	90	0	180	0	365
18003894	29788182	5.5	109	-0.721	2	79.1692	2	33.6793	65	7	0	0	0	0	1	1	0	0	10.5	4.1	212	11.3	0.9	1	1	1	1	1	0	0	30	0	90	0	180	0	365
10193428	26652692	5.5	109	-0.721	2	72.3361	1	33.4877	34	7	0	0	1	0	1	1	0	0	17.1	3.03	183	10.3	1.1	1	1	1	0	1	1	0	30	0	90	0	180	0	365
14228542	20971004	5.5	109	-0.721	2	91.7994	2	23.4286	26	1	0	1	0	0	0	1	0	0	7.2	3.85	179	11.7	0.7	0	1	1	0	0	0	0	30	0	90	0	180	0	365
11513256	28539830	5.5	109	-0.721	2	50.23	1	23.7105	32	4	0	0	0	0	0	0	0	0	10.7	4.64	203	14.7	0.9	1	1	1	0	1	0	0	30	0	90	0	180	0	365
12819528	28967371	5.5	109	-0.721	2	82.0459	1	25.5859	32	6	0	0	0	0	1	1	0	0	11.4	2.65	212	8.6	0.9	1	1	1	0	1	0	0	30	0	90	0	180	0	365
10933872	28589639	6.8	209	-0.721	2	78.2985	1	32.2576	88	8	0	0	0	0	1	1	1	0	23.4	2.07	101	7.3	1.1	0	1	2	1	1	1	0	30	0	90	0	180	0	365
10548709	22117624	5.8	132	-0.72	2	84.5548	1	23.3469	117	16	0	0	0	1	1	0	0	0	12.9	3.54	380	10.3	1.7	1	1	1	0	1	0	0	30	0	90	0	180	0	365
14742114	25496824	5.8	132	-0.72	2	78.7237	1	35.312	55	9	0	0	0	0	1	1	1	0	8.4	3.74	141	12.8	0.9	1	1	2	1	1	0	0	30	0	90	0	180	0	365
17067761	23792335	5.8	132	-0.72	2	84.2161	2	30.6407	46	3	0	1	0	0	1	0	1	0	8.8	2.38	163	7.5	1.2	0	1	1	0	0	1	0	30	0	90	0	180	0	365
10167090	28770188	5.8	132	-0.72	2	69.8722	2	31.9172	48	5	0	0	0	0	0	1	0	0	9.2	2.53	108	8.9	0.5	1	1	1	0	1	1	0	30	0	90	0	180	0	365
11151938	20609418	5.8	132	-0.72	2	49.6858	1	33.5279	33	3	1	0	0	1	0	0	0	0	8.6	4	108	11	1	0	1	1	1	1	0	0	30	0	90	0	180	0	365
13010075	22670880	5.8	132	-0.72	2	93.7325	1	24.6371	87	6	0	0	0	1	1	0	0	0	10.4	4.85	208	15	1.9	0	0	0	0	1	0	0	30	1	85.2917	1	85.2917	1	85.2917
18772698	23355539	5.4	101	-0.717	2	64.2499	1	19.1327	39	4	0	0	1	0	1	0	0	0	14.7	4.89	533	14	0.8	0	1	2	0	0	1	0	30	0	90	0	180	0	365
18299504	28450793	5.4	101	-0.717	2	76.6157	1	25.5909	25	7	0	0	0	0	1	1	0	0	19.5	2.91	143	9	0.8	1	1	1	0	1	1	0	30	0	90	0	180	0	365
13340424	24882870	5.4	101	-0.717	2	63.6972	2	22.3214	29	6	0	0	0	0	0	0	0	0	7	2.19	126	7.6	0.6	1	1	1	0	1	0	0	30	0	90	0	180	0	365
17095998	20082702	5.4	101	-0.717	2	75.0485	2	20.318	88	11	0	0	1	1	0	0	0	0	10.6	2.92	304	9.3	0.9	1	1	1	1	1	1	0	30	0	90	0	180	0	365
17610678	29147714	5.4	101	-0.717	2	80.8397	1	30.8031	28	1	0	0	1	1	0	1	0	0	11.7	4.38	365	13	1	1	1	2	1	1	0	0	30	0	90	0	180	0	365
18074272	21894052	5.4	101	-0.717	2	70.921	1	35.3939	27	4	1	0	0	0	1	1	1	0	4.5	3.29	130	9.1	1.1	0	1	1	0	1	1	0	30	0	90	0	180	0	365
15638864	27263076	5.4	101	-0.717	2	65.8865	1	28.4592	23	4	0	0	1	0	1	1	1	0	6.4	4.35	231	13.7	0.9	1	1	1	1	1	1	0	30	0	90	0	180	0	365
18682125	26284448	6	147	-0.715	2	67.7436	1	29.9366	32	11	0	0	0	0	1	0	0	0	7.4	4.65	268	12.1	1.6	1	1	1	0	1	1	0	30	0	90	0	180	0	365
11242800	29830163	6	147	-0.715	2	89.2596	1	29.3027	42	4	1	0	0	0	0	1	0	0	11.8	4.68	228	14.7	1.2	0	1	0	0	1	0	0	30	0	90	0	180	1	258.208
16143817	25035300	6	147	-0.715	2	72.3547	1	29.1512	30	2	0	0	0	0	0	0	1	0	9.7	3.81	361	10.7	0.8	0	1	1	0	1	0	0	30	0	90	0	180	0	365
15167597	22913957	6.3	170	-0.714	2	52.0825	1	53.1939	22	3	1	0	0	0	0	1	1	0	11.3	5.01	371	12.5	0.7	1	0	0	0	0	0	0	30	0	90	0	180	0	365
11047741	27025909	6.3	170	-0.714	2	80.7229	2	28.0767	50	6	1	0	0	1	0	0	1	0	7.9	3.78	153	10.6	1.866	1	1	2	1	1	1	0	30	1	82.0417	1	82.0417	1	82.0417
14566443	29432636	5.3	93	-0.713	2	63.1114	1	27.0149	49	4	0	0	1	0	0	1	0	0	6	4.07	334	12.6	0.9	1	1	2	0	1	0	0	30	0	90	0	180	0	365
11253241	28761760	5.3	93	-0.713	2	68.4312	1	24.2188	29	2	0	0	0	0	0	0	0	0	4.2	4.2	194	14	1.2	1	1	1	0	1	1	0	30	0	90	0	180	0	365
11861582	27370071	5.3	93	-0.713	2	53.4451	1	28.0899	17	5	0	1	1	0	0	0	1	0	15.4	3.85	156	13.4	0.7	1	1	1	1	1	1	0	30	0	90	0	180	0	365
13848147	26680298	5.3	93	-0.713	2	65.2238	1	26.8167	31	3	0	0	0	0	0	1	0	0	21.6	3.45	220	11.4	1.4	1	1	1	0	1	0	0	30	0	90	0	180	0	365
19843018	20571817	5.3	93	-0.713	2	69.5104	1	26.2289	27	5	0	0	0	0	1	1	0	0	5.4	5.36	172	16.1	0.9	1	1	1	1	1	0	0	30	0	90	0	180	0	365
19898116	22663876	5.3	93	-0.713	2	61.3493	1	40.0067	31	2	1	0	0	0	0	1	1	0	9.9	5.67	233	17.7	1.048	0	1	2	0	1	1	0	30	0	90	0	180	0	365
12517010	26787931	5.6	116	-0.712	2	67.2637	1	40.9058	68	11	0	1	0	0	0	0	1	1	6.7	3.77	188	12	8.7	1	1	2	0	1	1	0	30	0	90	0	180	0	365
13415837	26231045	5.6	116	-0.712	2	88.3823	2	24.9036	35	4	0	0	0	1	1	1	0	0	6.9	2.43	211	7.1	0.5	1	1	1	1	1	1	0	30	0	90	0	180	0	365
18490187	29026224	5.6	116	-0.712	2	50.2571	2	28.7197	37	4	0	0	0	0	0	1	0	0	5.6	3.84	326	11.6	1.1	1	1	2	0	1	0	0	30	0	90	0	180	0	365
14048917	29884542	5.6	116	-0.712	2	77.1152	1	22.5306	23	6	0	0	0	0	0	0	0	0	7.7	4.61	210	13.3	1.8	1	1	2	1	1	1	0	30	0	90	0	180	0	365
19024553	21181398	5.6	116	-0.712	2	77.245	1	26.2492	37	1	0	0	0	0	0	1	0	0	11.4	4.5	252	13.8	0.8	0	1	2	1	1	0	0	30	0	90	0	180	0	365
14638239	24280428	5.6	116	-0.712	2	71.9992	1	22.7704	51	5	0	0	0	0	0	1	0	0	9.6	4.87	321	14.2	1.1	1	1	0	0	1	0	0	30	0	90	0	180	0	365
19587562	28052253	5.9	139	-0.711	2	66.2186	1	27.448	24	2	0	0	0	0	1	1	1	0	6.1	4.08	292	13.5	0.9	1	1	2	1	1	1	0	30	0	90	0	180	0	365
16292532	27861667	5.2	85	-0.709	2	72.3472	1	25.7697	94	10	0	0	0	0	1	1	0	0	12.2	4.14	417	14	0.7	1	1	2	1	1	0	0	30	0	90	0	180	0	365
17682234	20160299	10.4	485	-0.709	2	90.3157	2	39.3951	41	5	0	0	1	1	1	1	1	0	13.6	4.13	171	12.9	1.2	1	1	2	1	1	1	0	30	0	90	0	180	0	365
11496191	29507410	5.5	108	-0.708	2	74.7713	1	28.659	48	10	0	0	0	0	1	0	0	0	6.7	3.66	174	12.2	1.9	1	1	1	0	1	1	0	30	0	90	0	180	0	365
12345974	20109974	5.5	108	-0.708	2	78.3167	1	25.8967	23	9	1	1	0	1	1	1	0	0	9.3	2.68	154.28	8	0.9	1	1	1	0	1	1	0	30	0	90	0	180	0	365
13647451	27100941	5.5	108	-0.708	2	62.1686	1	25.0519	24	6	0	0	0	0	0	1	0	0	4.3	4.26	152	13.6	0.2	1	1	1	1	1	0	0	30	0	90	0	180	0	365
18921436	25410551	5.5	108	-0.708	2	68.8545	1	29.1567	52	2	0	1	0	0	0	1	0	0	7.5	4.45	203	13.6	1.6	1	1	2	0	1	0	0	30	0	90	0	180	0	365
15964371	21368098	5.5	108	-0.708	2	50.9108	1	28.3891	29	1	0	0	0	0	1	1	0	0	12.8	4.14	398	12.8	0.7	0	1	1	0	1	0	0	30	0	90	0	180	0	365
15177827	28754064	5.5	108	-0.708	2	45.6647	1	30.1034	15	4	0	1	1	1	0	0	0	0	10.1	4.99	232	14.2	0.6	0	1	1	1	1	0	0	30	0	90	0	180	0	365
12148577	25491610	5.8	131	-0.707	2	69.6286	1	40.1735	50	9	0	0	0	0	1	0	1	0	20.6	3.32	150	6.9	1.2	1	1	1	1	1	1	0	30	0	90	0	180	0	365
17132450	28388440	5.8	131	-0.707	2	73.434	1	28.3429	72	7	0	0	1	0	0	0	0	0	12.79	3.36	154	10.5	0.8	1	1	1	0	1	1	0	30	0	90	0	180	0	365
11160366	21659088	5.8	131	-0.707	2	57.6231	1	26.9852	33	8	0	0	0	0	0	1	0	0	16.6	2.99	214.76	8.6	0.9	1	1	1	1	1	0	0	30	0	90	0	180	0	365
16380091	26544240	5.8	131	-0.707	2	62.593	1	31.7666	16	8	0	0	1	0	1	0	1	0	7.2	3.55	161	11.5	1.5	1	1	1	0	0	1	0	30	0	90	0	180	0	365
19630679	20944627	6.1	154	-0.706	2	77.5505	1	29.5017	32	6	0	0	0	0	1	1	0	0	6.7	4.65	212	14.7	0.9	1	1	1	0	1	0	0	30	0	90	0	180	0	365
10343564	21658139	6.7	200	-0.704	2	77.4231	2	45.5883	32	2	0	0	0	1	0	0	1	0	6.5	3.62	159	10.2	1.4	0	0	2	0	0	1	0	30	0	90	0	180	0	365
12798621	28948411	5.4	100	-0.704	2	64.107	1	21.2288	50	9	0	0	0	0	0	1	0	0	8.8	4.56	229	14.9	1	1	1	1	1	1	1	0	30	0	90	0	180	0	365
13445415	21719577	5.4	100	-0.704	2	77.294	1	22.6855	64	11	0	1	0	0	0	1	0	0	21	3.96	232.18	12	1.1	1	1	1	1	1	0	0	30	0	90	0	180	0	365
10042377	23081187	5.4	100	-0.704	2	88.3193	1	22.3923	43	2	0	0	0	1	1	0	0	0	9.236	3.83	210	12.1	0.9	1	1	1	0	0	0	0	30	0	90	0	180	0	365
12111477	25493435	5.4	100	-0.704	2	77.0815	1	27.2461	50	3	0	0	0	0	0	0	0	0	5.5	4.31	219	13	1	1	1	1	1	1	1	0	30	0	90	0	180	0	365
18367058	27968117	5.4	100	-0.704	2	72.2558	2	20.0731	89	9	0	0	0	0	1	1	0	0	4.5	3.52	219	11.5	0.6	1	1	1	0	1	1	0	30	0	90	0	180	0	365
19296137	24189971	5.4	100	-0.704	2	44.8976	2	27.955	22	1	0	0	0	0	0	1	0	0	7.2	4.37	175	11.5	0.7	1	1	2	0	1	1	0	30	0	90	0	180	0	365
12729806	20571804	5.7	123	-0.703	2	83.5638	1	36.3701	75	8	1	0	0	1	1	0	1	0	10.9	3.79	116	11.6	1	1	1	1	1	0	0	0	30	1	31.4167	1	31.4167	1	31.4167
13196648	27432901	5.7	123	-0.703	2	79.58	1	28.1575	27	6	0	0	0	0	1	0	0	0	6.4	3.49	208.66	9.7	1	1	1	1	0	1	0	0	30	0	90	0	180	0	365
13477360	23753746	5.7	123	-0.703	2	47.2508	1	29.0043	25	2	0	0	0	0	0	0	0	0	7.7	4.42	183	13.7	0.7	1	1	1	0	1	0	0	30	0	90	0	180	0	365
10606965	24239692	5.7	123	-0.703	2	76.826	1	25.2133	36	2	0	0	0	1	1	0	0	0	10.4	4.5	245	12.9	1.4	1	1	1	0	1	0	0	30	0	90	0	180	0	365
13455870	25156730	5.7	123	-0.703	2	64.2869	1	29.4592	26	6	0	0	0	0	0	1	0	0	9.7	3.68	106	11.9	0.7	0	1	1	0	1	1	0	30	0	90	0	180	0	365
16549562	24857300	7.9	292	-0.7	2	88.8239	1	27.0101	65	3	0	0	0	0	1	0	1	0	9.9	3.76	230	12.6	0.9	0	1	1	0	1	1	0	30	0	90	0	180	1	325.125
15040349	24531802	5.3	92	-0.7	2	69.2678	1	29.4325	38	5	0	0	1	1	0	0	0	0	8	4.36	255	14	2.4	1	1	1	1	1	1	0	30	0	90	0	180	0	365
12546810	23817643	5.3	92	-0.7	2	61.1057	1	30.3086	23	4	0	0	0	0	0	1	0	0	8.6	3.77	134	12.1	0.7	1	1	1	1	1	1	0	30	0	90	0	180	0	365
16075103	26959770	5.6	115	-0.699	2	83.5501	2	27.9273	53	6	0	0	0	0	0	0	0	0	6.7	3.14	158	9.8	1.7	1	1	2	1	1	0	0	30	0	90	0	180	0	365
15784035	24096846	5.6	115	-0.699	2	74.2924	2	33.3065	71	7	0	0	0	0	0	1	1	0	12.8	2.67	179	8.2	0.6	1	1	1	0	1	1	0	30	0	90	0	180	0	365
16353853	29624546	5.6	115	-0.699	2	67.2562	1	32.4619	18	2	0	0	0	0	1	1	0	0	4.5	3.73	124	11.3	0.7	1	1	1	0	1	1	0	30	0	90	0	180	0	365
13242149	27626776	5.6	115	-0.699	2	71.3551	1	25.9116	20	4	0	1	0	0	0	1	0	0	6.2	4.21	284	13.5	0.9	1	1	1	0	1	1	0	30	0	90	0	180	0	365
10642477	23236205	5.6	115	-0.699	2	59.7446	1	29.9867	33	4	0	0	0	0	0	0	0	0	7.8	5.32	194	16.2	1.1	1	1	1	0	1	1	0	30	0	90	0	180	0	365
17326039	27940684	5.6	115	-0.699	2	68.1833	1	27.7223	23	3	0	1	1	0	1	1	0	0	5.6	3.87	203	12.3	1.5	1	1	2	1	1	1	0	30	0	90	0	180	0	365
10583751	25396614	5.9	138	-0.698	2	74.4206	1	23.1291	52	3	0	0	0	0	1	1	0	0	4.2	4.21	169	13.6	0.7	1	1	1	1	1	1	0	30	0	90	0	180	0	365
18881954	21730152	5.9	138	-0.698	2	82.2437	1	22.8581	23	4	0	1	0	0	0	1	0	0	11.6	3.13	107	9.4	0.8	1	1	1	0	1	0	0	30	0	90	0	180	0	365
19228255	21281785	7.5	261	-0.697	2	76.6526	1	27.1519	35	5	0	0	1	0	0	1	1	0	7.3	2.81	111	9.1	0.8	1	1	1	0	1	1	0	30	0	90	0	180	0	365
13718173	22048409	5.2	84	-0.696	2	58.7641	2	23.1125	87	10	0	1	0	0	0	0	0	1	5.8	2.82	208	9.1	1.928	1	1	2	1	1	0	0	30	0	90	0	180	0	365
18696302	21640075	5.2	84	-0.696	2	69.5424	1	29.4786	27	1	0	1	0	0	1	1	0	0	10.6	5.11	309	15.6	1.2	1	1	2	1	1	0	0	30	0	90	0	180	0	365
12310101	25856564	5.5	107	-0.695	2	88.844	2	29.0393	40	2	0	0	0	0	1	1	0	0	4.2	3.71	201	11.4	1	0	0	1	1	1	0	0	30	0	90	0	180	0	365
17362787	22533333	5.5	107	-0.695	2	83.872	1	29.6097	41	6	0	0	0	0	0	1	0	0	11.9	2.99	118	9.1	1.4	1	1	1	0	1	1	0	30	0	90	0	180	0	365
16747272	25260563	5.5	107	-0.695	2	87.9164	2	24.9213	42	3	0	1	1	0	0	0	0	0	6.3	3.26	243	10.5	1.1	0	1	2	1	1	0	0	30	0	90	0	180	0	365
12427936	28035197	5.5	107	-0.695	2	63.6564	1	21.9136	41	10	1	0	0	0	0	0	0	0	5.6	2.4	124	7.1	2.1	1	1	1	0	1	1	0	30	0	90	0	180	1	308.292
16011666	25016707	5.5	107	-0.695	2	75.5525	1	30.1162	50	7	0	0	1	1	0	0	0	0	16.7	3.28	320	8.9	2.1	0	1	2	0	1	0	1	13.2083	1	13.2083	1	13.2083	1	13.2083
10297948	28219250	5.5	107	-0.695	2	71.8751	2	29.5756	93	7	0	1	0	0	1	0	0	1	4.9	2.89	219	9.5	5.1	1	1	1	1	1	0	0	30	0	90	0	180	0	365
10041790	28756967	5.8	130	-0.694	2	50.6097	1	22.459	29	6	0	0	0	0	0	1	0	0	7.1	4.8	100	14.4	0.9	1	1	1	0	1	1	0	30	0	90	0	180	0	365
11626146	27840132	6.1	153	-0.693	2	53.5964	1	27.6817	12	3	0	0	0	0	0	0	0	0	8	4.1	186	13	0.8	1	1	1	0	1	0	0	30	0	90	0	180	0	365
16295598	23543112	6.1	153	-0.693	2	70.3094	1	36.0613	36	10	0	0	0	0	0	0	0	0	6.1	4.5	155	13.5	1.7	1	1	1	1	1	1	0	30	0	90	0	180	0	365
15889331	22057368	6.7	199	-0.691	2	77.6586	1	34.8145	58	5	0	1	0	0	0	1	1	0	10.1	4.77	247	13.7	0.9	1	0	1	0	1	1	0	30	0	90	0	180	0	365
10718012	24121187	5.4	99	-0.691	2	73.0839	2	39.5866	31	6	0	0	0	0	1	1	0	0	11.1	2.58	142	8.1	0.5	0	1	1	1	1	0	0	30	0	90	0	180	0	365
10203444	25550068	5.4	99	-0.691	2	85.541	2	22.9936	63	5	0	0	0	0	1	1	0	0	15.7	3.7	478	11.4	1.2	1	1	2	0	1	1	0	30	1	42.4583	1	42.4583	1	42.4583
13970726	24343485	5.4	99	-0.691	2	71.8451	1	30.7307	38	5	0	0	0	0	1	1	0	0	12.5	3.03	128	9.8	1.2	1	1	1	1	1	1	0	30	0	90	0	180	0	365
13749827	22912801	5.4	99	-0.691	2	71.0621	1	33.7465	19	1	0	0	1	0	0	0	0	0	11.1	4.8	177	14.5	0.8	0	1	2	1	1	0	0	30	0	90	0	180	0	365
11916369	20210766	5.4	99	-0.691	2	54.0246	1	25.9516	78	7	0	0	1	0	0	1	0	0	31.6	4.15	243	14	0.8	1	0	1	0	1	0	1	13	1	13	1	13	1	13
13777665	25281480	5.4	99	-0.691	2	51.7936	1	24.3323	26	6	0	1	0	0	0	1	0	0	9.2	3.6	237	10.5	0.8	1	1	1	1	1	1	0	30	0	90	0	180	0	365
12163285	22001351	5.7	122	-0.69	2	62.2839	1	25.7179	36	6	0	0	0	0	1	0	0	0	7	4.52	184	14.3	0.9	1	1	1	0	1	1	0	30	0	90	0	180	0	365
18248688	20909947	5.7	122	-0.69	2	83.4393	2	29.2101	36	4	0	1	0	0	0	1	1	0	12.6	4.04	293	10.3	1	1	1	1	1	1	1	0	30	0	90	0	180	0	365
10121059	28719267	5.7	122	-0.69	2	57.7009	1	36.429	39	1	0	0	1	0	1	1	0	0	11.2	4.78	284	14	0.8	0	1	2	1	1	0	0	30	0	90	0	180	0	365
18952096	21237266	5.7	122	-0.69	2	58.9629	1	32.8674	38	2	0	1	1	0	1	1	0	0	16.3	5.42	215	16.3	1.1	1	1	2	1	1	1	0	30	0	90	0	180	0	365
19064085	21239455	6.3	168	-0.688	2	73.9739	2	27.3388	33	7	0	0	0	0	0	0	1	0	10	2.75	127	8.5	0.7	1	1	1	1	1	1	0	30	0	90	0	180	0	365
17966283	26911568	6.3	168	-0.688	2	60.9134	1	27.399	34	3	0	0	0	0	0	0	1	0	4.8	4.75	227	14.3	1	1	1	1	0	1	1	0	30	0	90	0	180	0	365
11430513	22001474	5.3	91	-0.687	2	77.4208	1	24.4945	31	5	0	0	0	0	0	0	0	0	4.7	3.37	179	11	0.7	1	1	1	0	1	1	0	30	0	90	0	180	0	365
18616489	28973970	5.6	114	-0.686	2	86.6012	2	23.5237	86	6	0	0	0	0	1	1	0	0	20.5	4.03	301.06	11.4	0.6	0	1	1	0	1	1	0	30	0	90	1	126.417	1	126.417
10576073	22774305	5.6	114	-0.686	2	49.5799	1	23.1837	27	4	0	0	0	0	0	1	0	0	5.7	4.9	246	15	0.9	1	1	2	0	1	1	0	30	0	90	0	180	0	365
11071390	27971930	5.6	114	-0.686	2	69.3113	1	30.5347	25	5	0	0	1	0	0	1	0	0	9.8	4.75	245	14.8	1.1	1	1	1	1	1	1	0	30	0	90	0	180	0	365
17551936	28799332	7.2	237	-0.685	2	80.0242	2	23.4069	70	5	0	0	0	1	0	0	1	0	8.3	3.89	225	11.3	2.1	0	1	1	1	1	1	0	30	1	76.2083	1	76.2083	1	76.2083
14419568	21569236	5.9	137	-0.685	2	84.1472	1	28.1486	40	9	0	0	0	1	1	1	0	0	4.9	3.57	221	9	1.2	1	1	1	1	1	0	0	30	0	90	0	180	1	195.25
16586569	27860825	5.9	137	-0.685	2	75.2316	1	25.5489	80	8	0	0	0	0	0	0	1	0	14.5	2.67	226	9	1.1	1	1	2	1	0	0	0	30	0	90	0	180	0	365
13402276	29469972	5.9	137	-0.685	2	64.3143	1	28.7281	25	1	1	0	1	0	0	1	0	0	10.7	4.92	194	15	0.8	0	1	2	1	1	0	0	30	0	90	0	180	0	365
15421218	28574253	6.5	183	-0.683	2	70.6593	1	31.7301	40	7	0	0	1	1	0	1	1	0	8.5	4.52	197	12.7	1.7	1	1	1	1	1	1	0	30	0	90	0	180	0	365
13526009	29586537	5.5	106	-0.682	2	64.826	1	26.5715	22	3	0	0	0	0	0	0	0	0	6.4	4.37	199.3	12.7	0.8	1	1	1	0	1	1	0	30	0	90	0	180	0	365
14539730	28546025	5.5	106	-0.682	2	61.3109	1	33.1398	31	4	0	0	0	0	0	1	0	0	9	4.16	351	12.7	1	1	0	1	1	1	1	0	30	0	90	0	180	0	365
18939526	23344085	5.5	106	-0.682	2	75.2059	2	45.2084	47	4	0	0	0	0	0	0	0	0	5.6	3.43	249	10.4	1	1	0	1	1	1	1	0	30	0	90	0	180	0	365
18627575	24285394	5.5	106	-0.682	2	48.1143	1	21.7181	13	3	0	1	0	0	1	1	0	0	8.3	4.28	209	14	0.8	1	1	1	1	0	0	0	30	0	90	0	180	0	365
17910433	25100189	5.5	106	-0.682	2	74.2055	1	5583.75	48	5	0	0	1	1	1	0	0	0	9.3	3.27	217	9.4	0.9	1	1	1	1	1	1	0	30	0	90	0	180	0	365
12106204	25612921	5.5	106	-0.682	2	88.3827	1	26.1592	65	9	0	0	0	0	1	1	0	0	9	5.15	313	10.2	0.8	1	1	1	1	1	1	0	30	0	90	0	180	0	365
15215590	21620517	5.5	106	-0.682	2	72.3471	1	30.327	38	1	0	0	0	1	1	0	0	0	7.8	5.07	231	14.8	1.1	1	1	1	0	1	1	0	30	0	90	0	180	0	365
16447475	20702321	5.8	129	-0.681	2	66.8949	2	26.1109	36	6	0	0	1	1	0	0	1	0	7.3	3.03	186	9.5	0.8	1	1	1	1	1	1	0	30	0	90	0	180	0	365
17723763	24400602	5.8	129	-0.681	2	75.9411	2	25.1406	31	4	0	0	0	0	1	0	0	0	9.5	3.9	221	12	0.9	0	1	1	1	1	1	0	30	0	90	0	180	0	365
11570162	25361762	5.8	129	-0.681	2	67.9876	2	27.895	49	7	0	0	1	0	0	1	0	0	6.5	4.24	341	12.1	0.9	1	1	2	0	1	1	0	30	0	90	0	180	0	365
16784759	20316385	5.8	129	-0.681	2	78.631	1	22.2222	37	4	0	0	0	0	0	1	0	0	5.4	3.4	197	10.8	1	1	1	2	0	1	0	0	30	0	90	0	180	0	365
15620544	26555548	5.8	129	-0.681	2	81.2884	1	22.9963	26	1	0	0	0	1	1	0	0	0	8.2	2.66	192	7.4	0.7	1	1	1	1	1	1	1	14.5	1	14.5	1	14.5	1	14.5
10151736	24060372	5.8	129	-0.681	2	40.3348	1	39.6825	45	7	0	0	0	0	0	1	1	0	5.2	4.78	223	13.9	0.8	1	1	2	1	1	1	0	30	0	90	0	180	0	365
11376285	24148520	5.1	75	-0.679	2	24.5151	1	23.2817	41	2	0	0	1	0	0	0	0	0	11	5.18	232	14.9	1.7	0	0	1	0	1	0	0	30	0	90	0	180	0	365
18710487	22292800	5.1	75	-0.679	2	72.2077	1	29.4214	21	5	0	1	1	0	1	1	0	0	5	4	151	12.8	0.8	1	0	1	1	1	1	0	30	0	90	0	180	0	365
10438253	29269604	5.4	98	-0.678	2	67.3329	1	28.0702	33	6	0	0	1	0	0	1	0	0	7.6	5.13	255	13.5	1.2	1	1	2	1	1	1	0	30	0	90	0	180	0	365
16045829	23157968	5.7	121	-0.677	2	68.6866	1	40.9558	44	2	0	0	0	1	0	0	1	0	9.8	3.76	369	11.9	0.8	0	1	1	1	1	1	0	30	0	90	0	180	0	365
16169587	29428931	5.7	121	-0.677	2	86.0974	1	22.0932	46	4	0	0	0	0	1	0	0	0	13.6	2.69	203	8.4	0.8	1	1	2	0	1	0	0	30	0	90	0	180	0	365
13451328	20881110	5.7	121	-0.677	2	73.5414	2	38.2203	17	4	0	0	0	0	0	1	1	0	21.6	3.26	193	10.1	0.7	1	1	1	1	1	0	0	30	0	90	0	180	0	365
19246962	27089036	5.7	121	-0.677	2	72.8449	1	25.9787	20	4	0	0	0	0	1	1	0	0	10.8	3.84	322	12.3	0.7	1	1	1	1	1	1	0	30	0	90	0	180	0	365
13251216	28567426	5.7	121	-0.677	2	70.9702	1	32.6648	60	13	0	0	1	0	1	1	0	0	7.3	4.97	109	15.3	1.2	1	1	1	1	1	1	0	30	0	90	0	180	0	365
10268465	26971392	5.7	121	-0.677	2	72.7857	1	31.2569	23	2	0	0	1	0	1	0	1	0	12.3	4.69	213	14.2	0.8	1	1	1	0	1	1	0	30	0	90	0	180	0	365
10488762	21855792	6	144	-0.676	2	70.4895	1	23.5208	67	7	0	0	0	0	0	0	1	0	8.7	4.33	388	13.3	1.5	1	1	1	1	1	0	0	30	0	90	0	180	0	365
18852223	29729830	6	144	-0.676	2	68.6513	1	29.2284	40	5	0	0	0	0	1	1	0	0	13.5	2.71	198	8.2	0.8	1	1	1	1	1	1	0	30	0	90	0	180	0	365
16502686	22542098	5.3	90	-0.674	2	87.7717	1	22.1237	129	15	1	0	1	1	0	0	1	0	9.6	2.98	212.78	9.9	2.49	0	1	1	0	1	0	1	6.16667	1	6.16667	1	6.16667	1	6.16667
13513868	24104318	5.3	90	-0.674	2	76.3445	2	33.2411	44	2	0	0	0	0	0	0	0	0	5.2	3.32	183	9.9	0.7	1	1	1	1	1	1	0	30	0	90	0	180	0	365
13831155	22323013	5.3	90	-0.674	2	83.7784	1	23.3817	52	7	0	0	1	1	0	0	0	0	15.7	3.78	197	12	1.7	0	0	1	0	1	1	0	30	0	90	0	180	0	365
15785721	21463163	5.3	90	-0.674	2	66.968	2	28.0681	30	3	0	0	0	0	0	0	0	0	13	2.39	165	7.2	1.1	1	1	1	1	1	1	0	30	0	90	0	180	0	365
16082391	21412999	5.6	113	-0.673	2	81.9981	1	26.5432	61	8	0	0	0	1	1	1	0	0	8.8	4.35	195	13.2	1.7	1	0	1	1	0	0	0	30	0	90	0	180	0	365
14499007	24975279	5.6	113	-0.673	2	52.8206	1	45.6631	13	1	0	1	0	0	0	1	0	0	10.952	3.71	192	11.7	0.9	1	1	2	1	1	1	0	30	0	90	0	180	0	365
17783168	26637277	5.6	113	-0.673	2	70.4888	2	35.9678	25	2	0	0	0	0	0	1	0	0	5.8	4.67	223	13.6	0.9	1	1	1	1	1	1	0	30	0	90	0	180	0	365
12491088	23622616	5.6	113	-0.673	2	69.7488	1	29.9041	22	6	0	0	0	0	0	1	0	0	8.98	4.22	111	13.2	0.7	1	1	1	0	1	0	0	30	0	90	0	180	0	365
13719150	28155434	5.6	113	-0.673	2	72.9243	1	29.1631	26	7	0	0	0	0	1	1	0	0	6.1	5.31	233	13.8	1	1	1	1	1	1	1	0	30	0	90	0	180	0	365
14185217	28115803	5.6	113	-0.673	2	43.2259	2	23.3326	13	3	0	0	0	0	0	1	0	0	8.8	4.35	250	13.1	0.6	1	1	1	0	1	1	0	30	0	90	0	180	0	365
13632970	26843412	5.9	136	-0.672	2	73.6264	1	33.0924	65	12	0	1	1	1	0	0	0	0	25	2.85	162	8	2.6	1	1	2	0	1	1	0	30	0	90	0	180	0	365
16591966	29981470	5.9	136	-0.672	2	67.0073	2	39.9194	34	3	0	0	0	0	0	0	0	0	7.4	4.56	260	13.8	0.8	1	0	1	0	1	1	0	30	0	90	0	180	0	365
11045317	29424658	5.9	136	-0.672	2	64.8405	1	34.8631	39	4	0	0	0	0	1	1	0	0	6.4	4.55	174	14.7	0.7	1	1	1	0	1	1	0	30	0	90	0	180	0	365
18228468	21269264	5.9	136	-0.672	2	83.7592	2	30.1851	47	4	0	0	0	0	0	1	0	0	17.1	3.9	523	10.3	0.9	0	0	0	0	1	0	1	2.70833	1	2.70833	1	2.70833	1	2.70833
13815098	28908904	5.9	136	-0.672	2	71.0731	1	33.6327	31	7	0	0	0	0	0	0	0	0	5.4	4.33	162	13.7	1.1	1	1	1	1	1	1	0	30	0	90	0	180	0	365
12619619	28378182	5.2	82	-0.67	2	47.6946	1	31.5695	26	7	0	0	0	0	0	1	0	0	7.2	5.3	277	16	1.1	1	1	1	1	1	1	0	30	0	90	0	180	0	365
11464841	23320938	5.2	82	-0.67	2	64.9649	1	23.9776	25	1	0	0	0	0	1	0	0	0	6.4	4.4	256	13.2	0.9	1	1	1	0	1	0	0	30	0	90	0	180	0	365
14141229	22852604	5.5	105	-0.669	2	68.0308	1	27.4229	29	7	1	0	0	0	1	0	0	0	5.8	4	129	10	1.3	1	1	2	1	1	0	0	30	0	90	0	180	0	365
18179260	27350530	5.5	105	-0.669	2	70.2753	2	21.0885	25	7	0	0	0	0	0	0	0	0	10.9	4.63	160	15.1	0.6	1	1	1	0	1	1	0	30	0	90	0	180	0	365
12502022	29391954	5.5	105	-0.669	2	69.1876	1	26.4778	52	2	0	1	0	0	0	1	0	0	20.4	3.12	196	7.5	0.9	1	1	1	0	1	1	0	30	0	90	0	180	0	365
14959819	23891344	5.5	105	-0.669	2	79.7394	2	28.1553	29	1	0	0	0	0	1	1	0	0	8.2	4.32	270	12.6	0.9	1	1	2	1	1	1	0	30	0	90	0	180	0	365
14191817	24546600	5.5	105	-0.669	2	53.9112	1	30.3287	24	1	0	0	1	0	0	0	0	0	10	5.24	317	16.3	1.1	0	1	2	1	1	0	0	30	0	90	0	180	0	365
15428285	25765617	5.8	128	-0.668	2	89.5495	1	28.2245	50	7	0	0	0	0	1	0	0	0	8.7	3.53	210	11.4	1.4	1	1	1	0	1	1	0	30	0	90	0	180	0	365
17302866	28180072	5.8	128	-0.668	2	82.0376	2	35.5795	33	5	0	0	0	0	1	1	0	0	15.1	2.66	144	8.4	0.4	1	1	1	0	1	1	0	30	0	90	0	180	0	365
14989201	28344872	5.8	128	-0.668	2	77.9732	1	27.7966	45	9	0	0	0	0	1	1	0	0	19.6	3.3	127	10.2	1	1	1	1	1	1	1	0	30	0	90	0	180	0	365
19836972	20014283	5.8	128	-0.668	2	72.1183	1	31.9377	29	2	0	0	1	0	1	1	0	0	5.6	4.39	176	14.6	1	1	1	1	0	1	0	0	30	0	90	0	180	0	365
12940904	20933464	5.8	128	-0.668	2	77.414	2	21.4249	38	2	1	0	0	0	1	1	1	0	10.1	3.99	382	12.9	0.9	0	1	1	1	1	0	0	30	0	90	0	180	0	365
17451492	24275282	5.8	128	-0.668	2	79.3043	2	31.669	21	2	0	1	1	1	0	0	0	0	8.9	3.84	164	11.7	0.6	0	1	2	0	0	0	0	30	0	90	0	180	0	365
10184600	23241135	6.1	151	-0.667	2	82.654	1	28.6427	37	2	0	0	0	0	0	0	0	0	13	4.14	228	11.8	1.4	1	1	1	1	1	0	1	5.16667	1	5.16667	1	5.16667	1	5.16667
17035582	20664949	5.4	97	-0.665	2	63.4152	1	32.0148	44	1	0	0	0	0	0	1	0	0	10.4	5.2	311	16	0.9	1	1	1	0	1	1	0	30	0	90	0	180	0	365
13417749	29742591	5.4	97	-0.665	2	53.1382	1	24.547	17	4	0	0	0	0	0	1	0	0	16.3	3.14	158	10.1	0.8	1	1	1	0	1	1	0	30	0	90	0	180	0	365
14000464	22611025	5.4	97	-0.665	2	66.0583	1	35.5321	71	7	0	0	0	0	1	1	0	0	5.3	4.72	211	14.7	0.8	1	1	1	1	1	1	0	30	0	90	0	180	0	365
10005348	25239799	5.7	120	-0.664	2	78.8193	1	20.4883	33	3	0	1	0	0	1	1	0	0	18.1	2.87	146	9	0.8	1	1	1	0	1	1	0	30	0	90	0	180	0	365
17798679	23813054	6	143	-0.663	2	88.3864	2	32.7553	60	7	0	0	1	0	1	1	0	0	12.9	3.85	352	11.8	1.1	1	0	1	1	1	0	0	30	1	84.25	1	84.25	1	84.25
16068510	24721272	5.3	89	-0.661	2	84.9545	2	28.3987	62	8	0	0	0	1	0	1	0	0	16.5	3.24	449	9.4	0.9	1	1	2	1	1	1	0	30	0	90	0	180	0	365
14816979	21650344	5.3	89	-0.661	2	30.0809	1	29.5436	26	2	0	0	0	0	0	0	0	0	12.6	4.35	305	13.7	0.9	0	1	1	1	1	1	0	30	0	90	0	180	0	365
14005696	25340663	5.6	112	-0.66	2	69.035	1	20.173	32	6	0	0	0	0	0	0	0	0	16.7	3.84	164	12.3	0.7	1	1	1	0	1	1	0	30	0	90	0	180	0	365
19344524	25572332	5.6	112	-0.66	2	70.9299	1	22.0959	32	2	0	0	0	0	0	1	0	0	10.9	4.25	239	12.7	0.8	1	1	2	1	1	1	0	30	0	90	0	180	0	365
13104823	24422949	5.6	112	-0.66	2	73.9312	1	33.5673	41	5	0	1	0	0	1	0	1	0	17.6	3.09	199.3	9.5	1.8	1	1	2	1	1	1	0	30	0	90	0	180	0	365
17098941	26057804	5.6	112	-0.66	2	69.7244	1	27.5414	24	2	0	0	0	0	0	1	0	0	8.8	2.94	108	9.3	0.9	1	1	1	0	1	1	0	30	0	90	0	180	0	365
18702883	25050196	5.6	112	-0.66	2	67.8098	1	29.3915	27	4	0	0	0	0	1	0	1	0	25.2	2.8	275	8.9	0.6	1	1	1	0	1	1	0	30	0	90	0	180	0	365
11763018	24468405	5.6	112	-0.66	2	57.0789	1	24.2601	24	7	0	0	1	1	0	0	0	0	8.2	4.16	259	11.7	1	1	1	1	1	0	1	0	30	0	90	0	180	0	365
11898225	28001639	6.9	212	-0.66	2	66.1647	2	31.6327	38	2	1	1	0	0	1	1	1	0	10.9	4.49	258	13.9	0.7	0	0	1	1	1	1	0	30	0	90	0	180	0	365
19776277	23301234	6.9	212	-0.66	2	66.0837	1	27.2311	32	3	0	1	0	0	1	1	1	0	5.2	1.47	202.5	4.6	0.8	1	1	1	0	1	0	0	30	0	90	0	180	0	365
16790266	25082757	5.9	135	-0.659	2	64.04	1	26.4851	86	14	0	0	0	0	1	0	1	0	8.1	2.48	60	7.6	1.704	1	0	2	0	1	1	0	30	0	90	0	180	0	365
17957742	26739823	5.9	135	-0.659	2	84.3311	1	25.6049	36	8	0	0	1	0	1	1	0	0	13.3	3.93	163	11.1	1.1	1	1	1	0	1	1	1	26.0833	1	26.0833	1	26.0833	1	26.0833
12814111	24560448	5.9	135	-0.659	2	66.4006	1	28.8448	41	3	0	0	0	1	1	1	0	0	10.2	4.63	232	13.8	1.2	1	1	1	1	1	0	0	30	0	90	0	180	0	365
17096333	24077429	5.9	135	-0.659	2	91.3995	2	17.3638	33	2	0	0	0	0	1	0	0	0	5.3	3.91	228	12.1	0.5	0	1	0	0	1	0	0	30	0	90	0	180	0	365
10720174	24943506	5.9	135	-0.659	2	67.4285	1	31.1899	33	0	0	1	0	0	0	1	1	0	9.5	4.81	215	15.6	1	0	1	2	1	1	1	0	30	0	90	0	180	0	365
10388429	20173381	7.5	258	-0.658	2	71.1694	2	27.7105	21	3	0	1	0	0	0	0	1	0	4.6	3.51	210	12	1.5	0	0	0	1	1	1	0	30	0	90	0	180	0	365
14688919	29756388	5.2	81	-0.657	2	80.8778	1	20.9877	25	4	0	0	0	0	1	1	1	0	10.4	2.85	130	8.8	0.8	1	1	1	1	1	0	0	30	0	90	0	180	0	365
18156884	26632629	5.2	81	-0.657	2	31.2785	1	25.0959	19	2	0	0	0	1	0	0	0	0	5.6	4.78	184	14.7	1.2	1	0	1	1	1	1	0	30	0	90	0	180	0	365
16814155	27596333	5.5	104	-0.656	2	73.7955	2	27.3881	93	11	0	0	0	0	0	0	0	0	8.5	2.36	146.38	7.4	0.8	0	1	1	0	1	0	0	30	0	90	0	180	0	365
10292371	21919592	5.5	104	-0.656	2	50.7069	2	29.1079	35	4	0	0	0	0	0	0	0	0	5.9	4.11	256	12.2	0.8	1	1	1	0	1	1	0	30	0	90	0	180	0	365
19040502	27198219	5.5	104	-0.656	2	48.1191	1	22.7891	43	2	0	0	0	0	0	0	0	0	5	3.06	100	9.3	0.8	0	1	1	0	0	0	0	30	0	90	0	180	0	365
11748285	20882816	5.5	104	-0.656	2	48.6819	1	33.0924	30	4	0	0	0	0	0	1	0	0	23.3	4.12	163	12.7	0.9	1	1	1	0	1	0	0	30	0	90	0	180	0	365
10393494	28848492	5.5	104	-0.656	2	56.7963	1	31.9118	22	5	0	1	1	0	0	1	0	0	14.3	3.29	112	11.5	0.8	1	1	1	0	1	1	0	30	0	90	0	180	0	365
17803326	22873196	5.5	104	-0.656	2	84.4511	1	28.4927	23	1	0	1	0	0	1	0	0	0	5.7	2.98	224	9.3	0.8	0	1	1	0	1	1	0	30	0	90	1	114.833	1	114.833
15455521	27614863	5.5	104	-0.656	2	66.3874	1	33.4279	18	0	0	1	0	0	0	1	1	0	6.6	3.16	237	8.4	0.8	0	1	1	1	0	0	0	30	0	90	0	180	0	365
13917470	26241081	5.8	127	-0.655	2	53.2875	1	32.7009	76	11	0	0	0	0	0	1	1	0	23.9	4.67	130	14.8	1.9	1	0	0	0	0	1	0	30	0	90	0	180	0	365
12257086	26364430	5.8	127	-0.655	2	61.8391	1	29.3006	28	6	0	0	0	1	1	0	0	0	9.1	4.24	199	13.1	0.9	1	1	1	1	1	1	0	30	0	90	0	180	0	365
11547528	28066759	6.1	150	-0.654	2	83.2062	1	34.6598	72	10	0	0	0	0	0	1	1	0	8.7	4.48	333	14	1.1	0	1	1	0	1	1	0	30	0	90	0	180	0	365
13330490	27978658	6.1	150	-0.654	2	72.8898	1	43.7098	68	6	0	0	0	0	1	0	0	0	9	4.91	241	15	1.1	1	1	1	0	1	0	0	30	0	90	0	180	0	365
15911069	20432294	5.4	96	-0.652	2	75.292	1	23.4316	35	6	0	0	0	0	0	0	0	0	14.1	3.62	102	11.1	1	1	1	1	0	1	1	0	30	0	90	0	180	0	365
11218279	23113744	5.4	96	-0.652	2	74.3368	2	32.9079	30	6	0	0	0	0	1	1	0	0	10.638	3.49	220	7.8	0.5	1	1	1	1	1	1	0	30	0	90	0	180	0	365
12853036	22548247	5.4	96	-0.652	2	52.181	1	26.2966	37	7	0	0	1	0	0	0	0	0	4.8	4.03	237	13.4	0.7	1	1	1	0	1	0	0	30	0	90	0	180	0	365
11314845	28607233	5.4	96	-0.652	2	68.1048	1	28	57	5	0	0	0	0	0	0	0	1	13.164	4.08	561	11.9	7	0	1	2	1	1	0	0	30	0	90	0	180	0	365
19895326	24065726	5.4	96	-0.652	2	42.1702	1	27.4344	17	0	0	0	1	0	0	1	0	0	8.3	5.03	226	15.4	0.6	0	1	1	1	1	0	0	30	0	90	0	180	0	365
18956320	23167689	5.4	96	-0.652	2	54.0254	1	28.4148	6	0	0	0	0	0	0	0	0	0	7.5	4.85	277	15.7	1.1	0	0	1	0	0	0	0	30	0	90	0	180	0	365
11813247	27861458	5.7	119	-0.651	2	62.6317	1	19.91	13	4	0	0	1	0	0	0	0	0	3.4	2.38	171.72	7.7	0.7	1	1	2	1	1	0	0	30	0	90	0	180	0	365
18131606	24311764	5.7	119	-0.651	2	73.2027	1	27.4874	32	2	0	0	1	0	0	0	0	0	11.3	4.78	235	13.9	1.4	0	1	2	1	0	0	0	30	0	90	0	180	0	365
19678538	28383469	5.7	119	-0.651	2	63.5755	2	31.491	68	3	0	0	1	0	0	1	0	0	22.9	2.96	158	9.6	0.7	1	0	1	0	1	1	0	30	0	90	0	180	0	365
17150278	20012846	5.7	119	-0.651	2	66.0306	1	29.5536	20	0	0	1	1	0	0	1	0	0	11.7	4.87	258	15.1	0.7	0	1	1	1	1	0	0	30	0	90	0	180	0	365
17326446	26805308	7	219	-0.651	2	61.2072	2	31.0484	37	3	0	0	0	0	0	1	1	0	11.2	4.05	207	12.8	0.7	1	1	1	0	1	1	0	30	0	90	0	180	0	365
18467762	21464552	6.3	165	-0.649	2	78.0873	2	26.2825	44	2	0	0	0	1	1	0	1	0	13	3.87	413	9.6	0.8	1	1	1	0	1	1	0	30	0	90	0	180	0	365
12918606	29522161	5.3	88	-0.648	2	78.2267	2	26.2227	46	10	0	0	0	1	1	1	0	0	7.8	4.3	146	13.6	0.9	1	1	1	1	1	1	0	30	0	90	0	180	0	365
16288431	26673873	5.3	88	-0.648	2	81.3469	2	24.8388	34	4	0	0	0	0	0	1	0	0	4.3	4.33	195	14.5	0.9	1	1	1	0	1	1	0	30	0	90	0	180	0	365
13111126	29560428	5.3	88	-0.648	2	52.1932	2	23.0835	18	3	0	0	0	0	0	1	0	0	7.2	4.04	244	11.9	0.8	1	1	1	0	1	1	0	30	0	90	0	180	0	365
13074997	21468046	5.6	111	-0.647	2	75.194	1	20.917	40	4	0	1	0	0	1	0	0	0	11.7	2.57	208	8	1	1	1	1	1	1	0	0	30	0	90	0	180	0	365
11231966	22679034	5.6	111	-0.647	2	76.0624	1	25.7582	22	5	0	0	0	1	0	0	0	0	13.1	3.94	188	12.5	1.1	1	1	2	1	1	0	0	30	0	90	0	180	0	365
14263294	27354668	5.6	111	-0.647	2	61.1685	1	23.3684	28	5	0	0	0	0	1	0	0	0	7.3	4.86	207	15	1.1	1	1	1	0	1	0	0	30	0	90	0	180	0	365
10591605	26531883	5.6	111	-0.647	2	70.3361	2	25.9467	17	1	0	0	1	0	0	0	0	0	10.8	4.21	289	12.9	0.6	0	1	2	1	1	0	0	30	0	90	0	180	0	365
19986341	28993079	6.9	211	-0.647	2	71.6757	1	27.6786	38	3	0	0	1	0	1	1	1	0	12.2	3.7	129	7.7	0.8	1	1	1	1	1	1	0	30	0	90	0	180	0	365
19843520	25415290	5.9	134	-0.646	2	78.3044	1	23.6992	82	4	0	0	1	1	1	0	0	0	7.8	4.24	252	11.9	1.4	1	1	1	0	1	1	0	30	0	90	0	180	0	365
15011293	26541852	5.9	134	-0.646	2	72.8556	2	30.5002	43	5	0	0	0	1	0	1	0	0	13.9	3.81	223	12.3	0.9	0	1	2	1	1	0	0	30	0	90	0	180	0	365
12164856	22763752	5.9	134	-0.646	2	63.3445	1	21.4619	42	7	0	0	1	0	0	0	0	0	15.6	4.67	243	15.3	1.1	1	1	2	1	1	0	0	30	0	90	0	180	0	365
12579975	23706842	5.9	134	-0.646	2	70.8562	1	35.7693	32	3	0	1	1	0	0	1	0	0	7.9	3.99	143	12.5	1	0	1	2	1	1	0	0	30	0	90	0	180	0	365
13569428	29318259	6.2	157	-0.645	2	78.8757	1	33.0763	48	8	0	0	0	0	0	1	1	0	11	2.28	141	7.7	1.3	1	1	1	1	1	1	0	30	0	90	0	180	0	365
17667162	29881084	6.2	157	-0.645	2	71.0282	2	26.4671	29	3	0	0	0	1	0	0	0	0	11.2	4.99	183	14.3	1.7	0	1	2	1	1	0	0	30	0	90	0	180	0	365
18930933	27590200	5.2	80	-0.644	2	81.7335	1	18.3391	72	8	0	0	0	0	1	1	0	0	15.194	3.24	248.14	10.3	1	1	1	2	1	1	0	0	30	0	90	0	180	0	365
15258516	29714892	5.2	80	-0.644	2	85.0927	1	23.8462	31	5	0	0	0	0	1	0	0	0	6	4.31	187	13.9	1.4	1	1	1	1	1	0	0	30	0	90	0	180	0	365
13538294	29093069	5.2	80	-0.644	2	55.5821	1	26.4815	64	12	0	0	0	0	0	0	0	0	6.6	4.02	95	13	13.1	1	1	1	1	1	1	0	30	0	90	0	180	0	365
13495914	24314888	5.5	103	-0.643	2	81.3635	2	31.4664	32	2	0	0	0	0	0	1	0	0	7.9	4.08	257	11.3	1.1	1	1	1	0	1	1	0	30	0	90	0	180	0	365
19311822	21915782	5.5	103	-0.643	2	84.6563	1	22.7238	42	5	0	0	0	0	1	1	0	0	5.7	3.94	166	12.2	1.1	1	1	1	0	1	1	0	30	0	90	0	180	0	365
11581824	28030385	5.5	103	-0.643	2	91.6591	2	25.3443	53	6	0	0	1	0	0	1	0	0	15.2	4.13	475	12.1	0.6	0	1	2	1	1	0	0	30	0	90	0	180	0	365
14701151	22648629	5.5	103	-0.643	2	52.4181	1	26.3118	39	5	0	0	0	0	0	1	0	0	10.6	3.96	254	12.9	0.4	1	1	1	1	1	1	0	30	0	90	0	180	0	365
15855896	24897676	5.5	103	-0.643	2	75.8624	1	27.1144	41	4	0	0	0	0	0	1	0	0	5.9	4.26	236	13.1	0.9	1	1	1	1	1	1	0	30	0	90	0	180	0	365
14368944	20341710	5.5	103	-0.643	2	85.6089	1	22.2126	34	3	1	0	0	0	1	1	0	0	7.2	4.27	101	12.8	1	0	0	0	1	1	1	0	30	0	90	1	129.167	1	129.167
10502783	24547902	5.5	103	-0.643	2	50.1584	1	31.5378	33	5	0	0	1	0	0	1	1	0	14	3.33	187.64	10.1	1.1	1	1	1	0	1	1	0	30	0	90	0	180	0	365
10535067	25881308	5.5	103	-0.643	2	62.7195	1	41.0156	34	6	0	0	0	0	0	0	0	0	10.932	3.66	133	10.8	0.9	1	1	1	0	1	0	0	30	0	90	0	180	0	365
19061434	22736691	5.5	103	-0.643	2	59.7097	1	39.2653	22	1	0	0	1	0	0	1	0	0	11.7	5.66	266	15.7	1.2	0	1	2	1	1	0	0	30	0	90	0	180	0	365
11991883	22509266	5.8	126	-0.642	2	79.61	2	17.767	42	3	0	0	0	0	1	0	0	0	32.6	3.34	387	10.3	1	0	1	1	0	1	0	1	8.25	1	8.25	1	8.25	1	8.25
17852177	24385425	5.8	126	-0.642	2	62.3772	1	37.2001	25	4	0	0	0	0	0	1	0	0	5	4.96	163	15.1	0.8	1	1	1	1	1	1	0	30	0	90	0	180	0	365
18692155	22761747	5.8	126	-0.642	2	69.0593	1	28.1585	43	3	0	0	0	0	1	1	0	0	10.8	3.23	177	10.7	0.4	1	1	1	0	1	0	0	30	0	90	0	180	0	365
11054831	23318896	5.8	126	-0.642	2	70.924	1	23.4493	34	1	0	0	1	1	0	1	0	0	13.9	4.01	197	13.3	0.9	0	1	1	1	1	0	0	30	0	90	0	180	0	365
10254774	21124863	5.8	126	-0.642	2	55.1121	2	37.2993	29	3	0	1	0	0	0	1	0	0	13.4	3.78	176	10.4	0.8	1	1	2	1	1	1	0	30	0	90	0	180	0	365
12981575	28841401	5.8	126	-0.642	2	59.3622	2	27.8189	30	1	0	0	1	0	0	1	0	0	9.7	3.91	282	11.9	0.9	0	1	2	1	1	0	0	30	0	90	0	180	0	365
13140343	27308490	5.1	72	-0.64	2	60.9747	1	17.6543	82	6	0	1	0	0	0	0	1	0	20	3.19	208	9.6	2.9	0	0	2	1	1	1	0	30	0	90	0	180	0	365
19995091	27602139	6.4	172	-0.64	2	65.6458	1	26.5873	26	2	0	0	0	0	1	0	0	0	5.2	5.17	213	16.5	1.1	1	1	1	0	1	0	0	30	0	90	0	180	0	365
17170855	25436387	5.4	95	-0.639	2	73.4843	1	24.202	32	4	0	0	0	0	0	0	0	0	8	2.31	117	7.4	0.7	1	1	1	0	1	1	0	30	0	90	0	180	0	365
15665720	29528656	5.4	95	-0.639	2	54.2349	2	21.3407	38	1	0	1	0	0	0	1	0	0	5.5	2.52	171	8.2	0.5	1	1	2	1	1	0	0	30	0	90	0	180	0	365
13257175	26377950	5.4	95	-0.639	2	85.5945	2	18.656	31	1	0	0	0	0	0	1	0	0	7.2	3.25	215	9.7	0.7	0	0	1	0	0	0	0	30	1	85.1667	1	85.1667	1	85.1667
10885585	25567352	5.7	118	-0.638	2	74.3657	1	27.1251	31	9	0	1	0	0	1	1	0	0	11	1.96	158.06	5.8	0.9	1	1	1	0	1	0	0	30	0	90	0	180	0	365
15137973	20837994	5.7	118	-0.638	2	75.7267	1	36.0201	42	5	0	0	0	0	1	1	0	0	16.9	2.74	225	7.4	0.9	1	1	1	1	1	1	0	30	0	90	0	180	0	365
18232326	20605761	5.7	118	-0.638	2	70.5284	1	27.9984	18	7	0	0	0	0	0	1	0	0	6.4	3.96	209	12.6	0.7	1	1	1	0	1	1	0	30	0	90	0	180	0	365
15786429	24995887	5.7	118	-0.638	2	70.6209	1	36.2948	41	8	0	0	1	1	1	0	0	0	37.9	3.86	187	12.3	1.7	1	1	1	1	1	1	0	30	0	90	0	180	0	365
10171587	20582439	5.7	118	-0.638	2	67.6646	1	26.7208	30	2	0	1	0	0	1	1	0	0	8.1	3.43	287	11.2	0.9	1	1	1	1	1	1	0	30	0	90	0	180	0	365
13842902	29464474	5.7	118	-0.638	2	64.5449	1	29.9245	90	13	0	1	1	1	1	0	1	0	5.7	4.57	149	12.9	1	1	1	1	1	1	1	0	30	0	90	0	180	0	365
12416253	29699433	5.7	118	-0.638	2	57.6647	1	42.344	18	4	0	0	1	0	0	1	0	0	10	4.93	217	15.2	0.7	1	1	1	0	1	1	0	30	0	90	0	180	0	365
17441540	25748921	5.7	118	-0.638	2	49.1483	2	31.4213	21	1	0	0	0	0	0	1	0	0	14.3	4.45	251	14.2	0.8	1	1	1	0	1	0	0	30	0	90	0	180	0	365
11378357	26715602	5.7	118	-0.638	2	95.2449	1	26.3042	25	1	0	0	1	0	1	1	0	0	7.9	4.1	285	11.5	0.8	0	1	2	0	1	0	0	30	0	90	0	180	0	365
14761038	21980258	5.7	118	-0.638	2	91.5936	1	27.1958	29	2	1	0	0	1	1	0	0	0	5	3.44	222	10.1	1.2	0	1	2	1	1	0	0	30	0	90	0	180	0	365
18708770	20038638	5.7	118	-0.638	2	82.9073	1	29.1136	67	8	0	1	0	0	1	0	0	0	5.8	4	212	13.6	1.6	1	1	1	0	1	1	1	8.66667	1	8.66667	1	8.66667	1	8.66667
11992178	23692020	6	141	-0.637	2	76.0457	1	33.4491	19	2	0	0	0	0	0	1	0	0	11	3.78	151	10.9	1.2	1	1	1	0	1	1	0	30	0	90	0	180	0	365
12169903	25780886	6	141	-0.637	2	70.8445	1	30.9211	35	2	1	0	0	0	0	0	1	0	10	4.06	183	12.6	0.9	0	1	2	1	0	1	0	30	0	90	0	180	0	365
16291923	29535093	6	141	-0.637	2	56.2349	1	30.4153	28	7	0	0	0	0	1	1	0	0	9.844	4.45	158	11.7	1.3	1	1	1	1	1	0	0	30	0	90	0	180	0	365
13300148	20926953	6.6	187	-0.635	2	91.5062	1	27.1228	68	6	0	0	1	1	1	0	1	0	16.5	2.97	190	10.1	1.4	0	1	1	1	1	0	1	6.125	1	6.125	1	6.125	1	6.125
12078120	25209159	5.3	87	-0.635	2	71.276	1	23.4646	28	1	0	0	0	0	0	1	0	0	11.7	4	314	11.9	1	1	1	1	0	1	1	0	30	0	90	0	180	0	365
13596618	27282753	5.3	87	-0.635	2	58.1369	1	30.6148	80	9	0	0	0	0	0	1	0	0	17.8	3.14	189	9.6	0.3	1	1	1	1	1	1	0	30	0	90	0	180	0	365
10953166	20259770	5.3	87	-0.635	2	60.0849	1	25.6912	30	7	0	0	1	0	0	0	0	0	13.6	4.35	261	13.8	0.7	1	1	1	1	1	1	0	30	0	90	0	180	0	365
12929459	24467417	5.3	87	-0.635	2	81.0618	1	28.3333	29	6	0	0	0	0	1	1	0	0	6	4.04	221	13.7	1	1	0	1	0	1	1	0	30	0	90	0	180	0	365
14189704	25626656	5.3	87	-0.635	2	47.7639	1	49.9446	22	6	0	0	0	0	0	0	1	0	8.6	5	313	14.8	1.1	1	1	1	1	1	1	0	30	0	90	0	180	0	365
10993119	29991038	5.3	87	-0.635	2	78.2306	2	29.7694	36	4	0	0	0	1	1	0	1	1	6.8	2.7	151	9.2	3.1	1	1	1	0	1	1	0	30	0	90	0	180	0	365
17939986	25743583	5.3	87	-0.635	2	55.4957	2	35.7422	17	1	0	0	1	0	0	1	0	0	10.1	4.18	216	11.7	0.6	0	1	2	1	1	0	0	30	0	90	0	180	0	365
11756467	20763537	5.3	87	-0.635	2	81.5232	2	28.7863	20	1	0	1	0	1	0	0	1	0	8.3	3.02	278	8.8	1.4	1	1	1	1	0	0	0	30	1	78	1	78	1	78
11304261	22601123	5.3	87	-0.635	2	85.9907	2	22.5807	33	2	0	0	0	0	1	1	0	0	5.9	4.4	146	12.7	0.6	0	0	0	0	1	0	0	30	0	90	0	180	1	210.167
16548207	21766259	5.6	110	-0.634	2	75.9356	1	25.5514	37	5	0	0	0	0	0	1	1	0	12.3	2.73	124	8.3	0.9	1	1	1	1	1	1	0	30	0	90	0	180	0	365
11318942	26090978	5.6	110	-0.634	2	61.0988	2	25	21	2	0	0	0	0	0	1	0	0	7.8	2.6	119	8.1	0.8	1	1	1	0	1	1	0	30	0	90	0	180	0	365
15697370	21290812	5.6	110	-0.634	2	77.5928	1	29.2184	22	5	0	0	0	0	0	0	0	0	9.3	3.54	173	14	0.8	1	1	1	0	1	0	0	30	0	90	0	180	0	365
17843659	23029559	5.6	110	-0.634	2	81.5941	2	29.2446	55	7	0	0	1	0	0	1	0	0	10.2	4.59	255	14.6	0.8	1	1	2	1	1	1	0	30	0	90	0	180	0	365
11712537	22845776	5.6	110	-0.634	2	75.6562	1	29.2041	27	6	0	0	0	0	0	0	0	0	8	2.68	105	9	1	1	1	1	0	1	0	0	30	0	90	0	180	0	365
10661347	22155249	5.6	110	-0.634	2	45.8353	1	25.0593	23	1	0	0	1	0	0	0	0	0	11.5	4.76	269	14.3	0.8	0	1	2	0	1	0	0	30	0	90	0	180	0	365
12686139	23165687	6.9	210	-0.634	2	80.9754	1	28.7037	97	7	1	1	1	0	1	0	1	0	9	4.53	156	13.1	1.4	1	1	2	1	1	1	0	30	0	90	0	180	0	365
18520950	22291612	5.9	133	-0.633	2	85.5793	1	16.3805	28	5	0	0	0	0	1	0	0	0	8	4.45	313	13.5	1.2	1	1	1	1	1	1	0	30	0	90	0	180	0	365
11741414	26330577	5.9	133	-0.633	2	60.3366	2	30.89	20	5	0	0	0	0	0	1	1	0	8.2	4.36	205.88	13.3	0.7	1	1	1	0	1	1	0	30	0	90	0	180	0	365
13650195	23826265	5.9	133	-0.633	2	63.5801	2	32.5931	20	2	0	0	0	0	0	1	0	0	13	2.93	166.18	8.9	0.7	1	1	1	0	1	1	0	30	0	90	0	180	0	365
14567856	26289655	5.2	79	-0.631	2	63.8507	1	25.8497	20	2	0	0	0	0	0	0	0	0	9.3	5.29	166	15.7	1.2	1	1	1	0	1	1	0	30	0	90	0	180	0	365
15068118	25139929	5.2	79	-0.631	2	51.0884	1	28.9089	29	2	0	1	0	0	0	1	0	0	8.2	4.56	276	13.4	0.8	1	1	1	0	1	1	0	30	0	90	0	180	0	365
11431683	22579526	5.5	102	-0.63	2	67.6647	1	29.5321	21	3	0	0	0	0	1	1	0	0	5.9	4.92	164	14.6	1.3	1	1	1	1	1	1	0	30	0	90	0	180	0	365
10482710	26730190	5.5	102	-0.63	2	70.6042	1	17.7315	30	6	0	0	0	1	1	0	0	0	8.6	5.36	164	15.6	1.1	1	1	1	0	1	1	0	30	0	90	0	180	0	365
10872056	29814462	5.5	102	-0.63	2	70.9929	1	30.3673	77	7	0	0	0	0	1	1	0	0	6	4.65	217	14.4	0.7	1	1	1	0	1	0	0	30	0	90	0	180	0	365
19544934	26949430	5.5	102	-0.63	2	57.3552	1	28.4686	29	4	0	0	0	0	0	1	0	0	13.524	3.16	239	10	0.8	1	1	2	1	1	1	0	30	0	90	0	180	0	365
13619744	24575767	5.5	102	-0.63	2	80.4077	1	31.1381	32	1	0	0	1	0	1	1	1	0	10.6	4.45	323	13.4	0.9	0	1	2	1	1	0	0	30	0	90	1	96.125	1	96.125
19822462	27694894	5.8	125	-0.629	2	81.631	2	30.0346	104	12	0	0	0	0	1	1	1	0	6.7	3.99	186	12.4	1	1	1	1	0	0	1	0	30	1	31.5417	1	31.5417	1	31.5417
19674514	23108851	5.8	125	-0.629	2	79.7256	1	17.6262	35	5	0	0	0	0	1	0	1	0	20.3	4.55	418	13.5	0.7	1	1	1	0	1	1	0	30	0	90	0	180	0	365
19508542	20382840	5.8	125	-0.629	2	56.9949	1	32.256	19	5	0	0	0	0	0	0	0	0	12.02	3.91	248	12.3	0.9	1	1	1	0	1	1	0	30	0	90	0	180	0	365
15872492	22338289	5.8	125	-0.629	2	65.4749	1	29.398	17	2	1	0	0	0	1	1	0	0	5.5	4.47	190.9	14.6	0.8	0	1	2	0	0	0	0	30	0	90	0	180	0	365
15782813	21093941	5.8	125	-0.629	2	58.7662	1	35.7909	133	16	0	0	1	1	1	0	0	0	15.6	5.21	323	15.8	1.6	1	1	2	1	1	1	0	30	0	90	0	180	0	365
15432524	21130366	6.1	148	-0.628	2	62.8968	1	21.1463	42	2	0	0	0	0	0	0	0	0	5	4.3	170	13.3	0.8	1	1	1	1	1	1	0	30	0	90	0	180	0	365
11655439	20060353	6.1	148	-0.628	2	72.8897	1	31.0204	19	8	0	1	1	0	0	1	0	0	19.6	5.21	239	16	0.9	1	1	1	1	1	0	0	30	0	90	0	180	0	365
17542553	20715579	6.1	148	-0.628	2	83.2063	1	29.1782	70	3	0	1	0	0	0	0	0	0	7.7	4.22	328	13.8	0.6	1	1	1	0	1	0	0	30	0	90	0	180	0	365
15970870	29558141	5.4	94	-0.626	2	64.0131	1	21.9755	29	3	0	0	0	0	0	0	0	0	6.1	4.36	295	12.5	1.2	1	1	1	0	1	0	0	30	0	90	0	180	0	365
16895130	22497498	5.4	94	-0.626	2	80.5437	1	22.8902	45	8	0	0	0	0	0	0	0	0	11.7	4.2	173	13.5	2.2	1	1	1	0	1	1	0	30	0	90	0	180	0	365
11094872	26206788	5.4	94	-0.626	2	78.2354	2	27.4931	83	12	0	0	0	0	0	0	1	0	13.4	2.77	175.2	8.8	0.9	1	1	2	1	1	1	0	30	0	90	0	180	0	365
10558918	28672223	5.4	94	-0.626	2	98.2103	2	29.3591	27	1	0	1	0	0	1	0	0	0	8.84	3.92	161	12.152	1.048	0	1	1	0	1	1	0	30	0	90	0	180	0	365
18815010	20318154	5.4	94	-0.626	2	60.6402	2	21.7591	41	4	0	0	1	0	0	0	0	0	8.2	4.82	242	14.2	0.7	0	1	1	1	1	0	0	30	0	90	0	180	0	365
16805935	27081408	5.4	94	-0.626	2	63.2754	1	32.3807	20	0	0	0	1	0	0	1	0	0	8.4	4.91	229	14.5	0.9	1	1	1	1	1	1	0	30	0	90	0	180	0	365
17713321	21947288	5.4	94	-0.626	2	74.6835	2	32.4589	16	1	0	0	1	0	0	0	0	0	7.6	4.08	325	11.4	1.1	1	1	2	0	1	1	0	30	0	90	0	180	0	365
11649745	24415263	5.4	94	-0.626	2	54.531	1	28.108	14	1	0	1	1	0	0	1	0	0	16.7	3.66	251	10.8	1	0	1	1	0	1	0	0	30	0	90	0	180	0	365
18495367	28684308	5.7	117	-0.625	2	81.3059	1	30.6726	30	2	0	0	0	0	0	1	0	0	5.2	4.08	183	12.8	1.1	1	1	1	0	1	0	0	30	0	90	0	180	0	365
13106309	23347647	5.7	117	-0.625	2	73.2644	1	27.7323	23	4	0	0	0	0	1	1	0	0	7.8	3.41	228	11.1	0.8	1	1	1	0	1	1	0	30	0	90	0	180	0	365
16523036	21921235	5.7	117	-0.625	2	73.5924	1	26.859	38	4	0	0	0	0	0	0	0	0	7.2	4.4	246	13.3	1.2	0	1	1	1	0	0	0	30	0	90	0	180	0	365
12392100	27318031	5.7	117	-0.625	2	71.8621	1	21.5204	21	7	0	0	1	1	0	0	0	0	13.2	3.8	212	13.1	0.8	1	1	1	1	1	0	0	30	0	90	0	180	0	365
12607119	23495077	5.7	117	-0.625	2	61.3491	1	19.82	18	1	0	0	1	0	0	0	0	0	6.9	3.64	143	11.7	0.7	0	1	1	0	1	0	0	30	0	90	0	180	0	365
11002654	23983946	5.7	117	-0.625	2	64.2703	1	31.0204	28	3	0	0	1	0	0	1	0	0	9.4	3.83	165	12.4	1.2	0	1	2	0	0	0	0	30	0	90	0	180	0	365
17288408	21729095	5.7	117	-0.625	2	64.9824	1	31.2371	22	3	0	0	0	0	0	1	0	0	9.8	4.46	234	13.4	0.7	1	1	1	0	1	1	0	30	0	90	0	180	0	365
19957809	24009901	6	140	-0.624	2	66.9112	1	37.216	55	4	0	1	0	1	1	0	1	0	22.4	3.13	363	8.8	1.8	0	1	1	1	1	1	0	30	0	90	0	180	0	365
19314847	23869148	6	140	-0.624	2	72.5865	1	26.2623	43	2	0	0	0	0	0	1	1	0	15.7	3.29	161	10.7	0.9	1	1	1	0	1	1	0	30	0	90	0	180	0	365
18307644	25502792	6	140	-0.624	2	60.796	1	29.6905	26	4	0	1	1	0	0	1	1	0	9.8	4.27	258	14	1	1	1	1	0	1	1	0	30	0	90	0	180	0	365
17085994	27485879	6	140	-0.624	2	82.8613	1	29.5167	28	2	0	0	0	1	0	1	1	0	17.1	2.8	232	7.7	1.5	0	1	2	1	1	1	0	30	1	46.4583	1	46.4583	1	46.4583
17128000	27053144	6	140	-0.624	2	45.8896	1	44.9927	29	2	0	0	0	1	0	0	1	0	12.8	4.73	331	13.9	0.7	0	1	1	1	0	0	0	30	0	90	0	180	0	365
11646766	25003597	8.9	363	-0.623	2	63.2298	2	23.3145	37	4	0	1	0	0	0	0	1	0	12.6	2.72	256	8.3	1.5	0	1	1	0	1	1	0	30	0	90	0	180	0	365
17504630	29770332	6.6	186	-0.622	2	70.7202	1	30.2867	86	5	0	1	0	0	0	0	1	0	7.8	3.95	221	12.6	0.7	1	1	2	0	1	1	0	30	0	90	0	180	0	365
19921052	22661142	5.3	86	-0.622	2	81.1635	1	26.6826	32	6	0	0	0	0	0	1	0	0	8.7	4.21	215	13.9	0.9	1	1	1	1	1	0	0	30	0	90	0	180	0	365
16175611	21915472	5.3	86	-0.622	2	87.5037	1	17.9796	68	11	0	0	0	0	1	1	1	0	5.7	4.06	158.98	12.7	1	1	1	1	1	1	0	0	30	0	90	0	180	0	365
18329549	24748687	5.3	86	-0.622	2	53.0373	2	30.7662	19	0	0	0	0	0	0	0	0	0	4.2	4.57	223	14.3	0.6	0	0	0	0	0	0	0	30	0	90	0	180	0	365
10103224	22410156	5.6	109	-0.621	2	47.7769	1	22.4592	28	5	0	0	0	0	0	0	0	0	6.5	4.9	253	13.5	0.9	1	1	1	0	1	1	0	30	0	90	0	180	0	365
18883268	28963520	5.6	109	-0.621	2	56.4079	1	27.9904	33	2	0	1	0	1	0	0	0	0	11.6	4.1	209	12.6	0.9	1	1	2	1	1	0	0	30	0	90	0	180	0	365
11482153	26841148	5.6	109	-0.621	2	54.7628	2	23.2851	31	1	0	0	0	0	0	1	0	0	9.1	3.56	206	11.6	0.8	0	0	2	0	1	0	0	30	0	90	0	180	0	365
17944319	28170469	5.6	109	-0.621	2	91.9115	2	19.3362	24	5	0	0	0	0	0	1	0	0	12.2	3.38	181	10.7	1.1	1	1	1	1	1	0	0	30	0	90	0	180	0	365
10325287	22278176	6.9	209	-0.621	2	83.6233	1	22.2712	49	3	0	0	0	1	0	0	1	1	14.6	3.89	369	11.4	2	0	1	2	0	1	1	0	30	0	90	0	180	0	365
15293825	23122979	5.9	132	-0.62	2	59.0137	1	31.1225	37	4	0	1	0	0	0	1	1	0	6.8	2.54	303	7.3	1.2	1	1	1	1	0	1	0	30	0	90	0	180	0	365
10834460	29747723	5.9	132	-0.62	2	68.9869	2	28.7347	34	3	0	0	0	0	0	1	1	0	13.1	3.38	400	10.5	0.9	1	1	2	0	1	0	0	30	0	90	0	180	0	365
19915494	21630711	5.9	132	-0.62	2	76.0882	1	27.8691	21	6	0	0	0	0	1	1	0	0	6.6	4.91	158	13.6	1	1	1	1	0	1	1	0	30	0	90	0	180	0	365
16013292	28636834	5.9	132	-0.62	2	66.5003	1	23.656	23	3	0	0	0	0	1	1	0	0	8	3.87	201	11.6	0.6	1	1	1	1	1	0	0	30	0	90	0	180	0	365
16534814	20019875	6.2	155	-0.619	2	85.0151	1	33.5208	51	10	0	1	1	1	1	0	1	0	7.6	4.23	157	12.1	2	1	1	1	0	1	1	0	30	0	90	1	142	1	142
14487388	20029609	6.2	155	-0.619	2	76.7211	1	28.4646	49	12	0	0	0	0	1	1	1	0	6.5	3.64	116	11.1	1.1	1	0	1	1	1	1	0	30	0	90	0	180	0	365
12974563	29618057	5.2	78	-0.618	2	72.8653	2	33.1757	27	0	0	1	0	0	0	1	0	0	10.6	4.35	184	13.7	1	0	1	2	1	1	1	0	30	0	90	0	180	0	365
19387099	22622659	5.5	101	-0.617	2	86.4003	2	29.2969	61	7	0	0	0	1	0	0	0	0	13.7	2.68	411	8.1	3	1	1	2	0	1	0	0	30	0	90	0	180	0	365
18723881	26293229	5.5	101	-0.617	2	86.2233	2	34.3664	35	5	0	1	0	1	1	1	0	0	6.2	4.22	223	13.1	0.7	1	0	2	1	1	0	0	30	0	90	0	180	0	365
12653086	20373749	5.5	101	-0.617	2	83.4978	1	26.4383	33	9	0	1	0	0	0	1	0	0	19	2.34	180	7.1	1.1	1	1	1	0	1	0	0	30	0	90	0	180	0	365
14744276	20088193	5.5	101	-0.617	2	87.1551	2	23.8535	102	9	0	0	0	0	0	1	0	0	11.6	3.65	270.16	11.1	1	0	1	1	1	1	0	1	1.375	1	1.375	1	1.375	1	1.375
12806140	21981576	5.5	101	-0.617	2	69.9409	2	35.6856	37	5	0	0	0	0	0	1	0	0	20.2	3.3	128	9.7	0.8	1	1	1	0	1	1	0	30	0	90	0	180	0	365
17436796	20875028	5.5	101	-0.617	2	61.2401	2	27.7902	35	4	0	0	0	1	0	1	0	0	6	3.86	256	11.8	0.8	1	1	1	1	1	0	0	30	0	90	0	180	0	365
14634861	25638774	5.5	101	-0.617	2	58.4189	1	30.6855	80	13	0	0	0	0	0	1	0	0	7.8	5.12	198	14.2	1.5	1	1	1	0	1	1	0	30	0	90	0	180	0	365
12191200	20921305	5.5	101	-0.617	2	76.0043	1	23.0546	33	5	0	0	0	0	1	0	0	0	8.3	1.52	125	10.6	0.8	1	1	1	0	1	1	0	30	0	90	0	180	0	365
10247225	26934377	5.5	101	-0.617	2	75.8678	2	26.4893	15	2	0	0	1	0	0	1	0	0	8.6	4.45	225	12.8	0.7	0	1	2	1	1	0	0	30	0	90	0	180	0	365
15228628	26324187	5.8	124	-0.616	2	63.0671	1	39.3573	63	12	0	0	0	0	0	0	1	1	9.1	3.47	294	10.5	5.5	1	1	1	0	1	1	0	30	0	90	0	180	0	365
18483634	23051282	5.8	124	-0.616	2	73.4789	2	27.1238	27	2	0	0	1	1	1	1	0	0	16.8	5.09	308	16.1	1.1	0	1	2	1	1	0	0	30	0	90	0	180	0	365
16101231	20613115	5.8	124	-0.616	2	72.5464	2	33.8741	27	4	0	0	0	0	1	1	0	0	10.8	3.12	218	9.8	0.7	1	1	1	1	1	0	0	30	0	90	0	180	0	365
14275781	25093856	5.8	124	-0.616	2	67.5092	1	23.9834	23	5	0	1	0	0	0	1	0	0	12.9	2.52	158	7.2	0.9	1	0	1	0	1	1	0	30	0	90	0	180	0	365
16836745	29645851	5.8	124	-0.616	2	81.6908	1	25.0298	31	5	0	0	0	0	1	1	0	0	6.4	4.54	222	13.4	1.4	1	1	1	0	1	1	0	30	0	90	0	180	0	365
12557602	29661380	5.8	124	-0.616	2	65.262	1	34.0807	43	2	0	1	0	0	1	1	0	0	14.9	3.48	158	10.3	1	1	1	1	1	1	0	0	30	0	90	0	180	0	365
14539351	21502552	6.1	147	-0.615	2	65.0313	2	40.1124	69	8	0	0	1	0	1	0	1	0	14.8	3.38	367	9.9	1.1	1	1	1	1	1	1	0	30	0	90	0	180	0	365
10416061	24800896	5.1	70	-0.614	2	73.9795	1	29.4497	38	2	1	1	0	1	1	0	1	0	12.1	3.26	127	9.4	1.6	0	1	2	1	0	1	0	30	0	90	0	180	0	365
15372835	28682932	5.4	93	-0.613	2	47.8854	2	34.2919	98	9	0	0	0	0	0	0	0	0	2.7	2.45	252	7.7	1.1	1	0	1	0	1	1	0	30	0	90	1	112.375	1	112.375
19605424	23105989	5.4	93	-0.613	2	86.9142	2	25.5567	52	6	0	0	0	1	1	1	0	0	9.3	2.71	161	8.4	0.6	1	1	1	0	1	0	0	30	0	90	0	180	0	365
19738024	21553585	5.4	93	-0.613	2	80.4488	1	25.502	31	6	0	0	0	0	1	0	0	0	6.7	4.85	180	13.9	1.4	1	1	1	0	1	1	0	30	0	90	0	180	0	365
11829736	21788670	5.4	93	-0.613	2	77.5634	1	28.1072	38	2	0	0	0	0	1	1	0	0	6.5	4.48	142	13.5	1	1	1	1	0	1	1	0	30	0	90	0	180	0	365
14460188	23727952	5.4	93	-0.613	2	51.6315	1	38.4298	59	7	0	0	0	0	0	1	0	0	23.3	3.28	207	12	0.9	1	1	1	0	1	1	0	30	0	90	0	180	0	365
11621493	22759687	5.4	93	-0.613	2	45.8807	1	24.3577	25	1	0	0	1	0	0	0	0	0	13.4	5.32	201	15.5	0.7	0	1	2	0	1	0	0	30	0	90	0	180	0	365
13711875	27385310	5.7	116	-0.612	2	76.5867	2	30.2251	42	5	0	0	0	0	1	1	0	0	10.1	4.7	210	13.5	0.8	1	1	1	1	1	0	0	30	0	90	0	180	0	365
11206256	25381811	5.7	116	-0.612	2	91.4266	1	26.8675	30	2	0	1	0	1	0	0	0	0	11.8	3.65	183	12.7	1.4	0	1	2	1	1	0	0	30	1	67.2083	1	67.2083	1	67.2083
14402415	27610451	5.7	116	-0.612	2	70.7985	1	26.6874	21	2	0	0	0	0	0	1	0	0	11.3	3.36	160	10.8	0.7	1	1	1	1	1	0	0	30	0	90	0	180	0	365
18184085	27248092	5.7	116	-0.612	2	81.6178	1	28.7858	35	2	0	1	1	0	0	1	0	0	7.8	3.14	534	9.1	0.7	0	1	2	1	1	0	0	30	0	90	0	180	0	365
14616332	27477548	5.7	116	-0.612	2	51.2888	1	29.321	39	4	0	0	0	0	0	0	0	0	11	3.39	177	9.9	1.1	1	1	1	0	1	1	0	30	0	90	0	180	0	365
16784450	20572632	5.7	116	-0.612	2	57.6661	1	30.8862	77	7	0	0	0	0	0	1	0	0	13.2	3.76	216	11.5	0.8	1	1	1	1	1	0	0	30	0	90	0	180	0	365
15139090	21595108	5.7	116	-0.612	2	45.5712	1	31.9715	22	4	0	0	0	0	0	1	0	0	6.8	4.93	254	14.5	1	1	1	1	1	0	1	0	30	0	90	0	180	0	365
17797941	29977848	6	139	-0.611	2	68.1939	1	26.7299	80	8	0	0	0	0	1	1	0	0	8.6	3.85	258	13	1.5	1	1	1	0	1	1	0	30	0	90	0	180	0	365
19350212	29121120	6	139	-0.611	2	77.7831	2	7.76742	60	4	1	0	0	0	1	0	0	0	15.2	3.67	292	10.1	0.7	1	1	1	0	1	0	0	30	0	90	0	180	0	365
14217106	27197410	5	62	-0.61	2	77.3807	2	18.8723	82	4	1	0	1	0	0	1	0	0	15.1	5.11	257	15.6	0.7	0	1	1	0	1	0	1	8	1	8	1	8	1	8
12088728	20173639	5.6	108	-0.608	2	87.9925	1	48.0593	52	9	0	0	0	0	0	1	0	0	5.8	4.94	150	15.4	1.4	1	1	1	0	1	1	0	30	0	90	0	180	0	365
14993603	29455173	5.6	108	-0.608	2	69.9103	2	24.4167	52	9	0	0	0	0	0	0	0	0	8	3.86	111	12	1.2	1	1	1	1	1	0	0	30	0	90	0	180	0	365
15835176	24568067	5.6	108	-0.608	2	91.067	1	33.2378	45	13	0	0	1	0	1	1	0	0	8.298	4.46	107	13.2	1.4	1	1	2	0	0	0	1	18.5417	1	18.5417	1	18.5417	1	18.5417
12064225	29682071	5.6	108	-0.608	2	79.1635	1	21.5204	88	9	0	1	0	0	0	1	0	0	4	2.53	187	9.5	0.7	1	1	2	0	1	1	0	30	0	90	0	180	0	365
12472799	22571004	5.6	108	-0.608	2	77.9571	1	27.3982	84	6	0	0	0	0	1	1	0	0	5.8	4.32	360	13.1	1	1	1	1	0	1	0	0	30	0	90	0	180	0	365
14837808	22572514	5.6	108	-0.608	2	60.6153	1	31.3629	10	5	0	1	0	0	1	0	0	0	5.5	4.46	208	13.8	0.8	1	1	1	0	1	1	0	30	0	90	0	180	0	365
14547145	22215009	5.6	108	-0.608	2	57.8503	1	29.6308	25	2	0	0	1	0	0	0	0	0	5.1	4.95	177	14.7	1.2	0	1	1	1	1	0	0	30	0	90	0	180	0	365
10517177	25779356	5.6	108	-0.608	2	59.4422	1	22.9926	23	0	0	0	1	0	0	1	0	0	10.1	4.5	292	13.7	0.8	0	1	2	1	1	0	0	30	0	90	0	180	0	365
12151554	26912737	7.2	231	-0.607	2	69.1139	1	38.7205	35	3	1	1	0	1	1	0	1	0	8.3	3.74	214	12	2	0	1	2	1	1	1	0	30	0	90	0	180	0	365
14678120	24378858	5.9	131	-0.607	2	82.2153	1	26.1421	39	5	0	1	0	0	0	0	0	0	6.7	3.46	104	11.5	1	1	1	2	0	1	1	0	30	0	90	0	180	0	365
19431336	28759049	5.9	131	-0.607	2	83.2184	2	25.9695	58	4	0	0	1	0	1	1	0	0	6.6	3.59	219	12.1	1.1	0	1	1	1	1	0	0	30	0	90	0	180	0	365
10648758	25578020	5.5	100	-0.604	2	86.1852	2	30.242	36	9	0	1	1	1	1	0	1	0	7.6	3.84	254	11.3	1.2	1	1	1	1	1	1	0	30	0	90	0	180	0	365
11199268	29447699	5.5	100	-0.604	2	65.1887	1	28.2175	48	6	0	1	0	0	1	1	0	0	7.5	4.74	191	13.2	1.1	1	1	1	1	1	1	0	30	0	90	0	180	0	365
17572795	29211352	5.5	100	-0.604	2	76.827	1	30.2128	53	10	1	1	0	1	0	1	0	0	6	3.33	204	10.7	1	1	1	2	1	1	1	0	30	0	90	0	180	0	365
16327811	29153367	5.5	100	-0.604	2	70.1883	1	30.4498	31	3	0	0	0	0	1	1	0	0	17.4	3.62	208	11.7	0.8	1	1	1	1	1	0	0	30	0	90	0	180	0	365
13954025	22356004	5.5	100	-0.604	2	82.4557	2	24.6775	81	10	0	0	0	0	1	0	0	0	3.8	3.28	144	10.6	0.7	1	1	1	0	1	0	0	30	0	90	0	180	0	365
17728455	28699469	5.5	100	-0.604	2	77.4674	1	25.8035	34	4	0	1	0	0	0	1	0	0	16	3	136	9.8	0.5	1	0	1	0	1	1	0	30	0	90	0	180	0	365
12103545	25179876	5.5	100	-0.604	2	89.6459	1	22.1388	50	5	0	0	0	0	1	1	0	0	11.054	3.83	328	10.8	0.9	1	1	1	1	1	1	0	30	0	90	0	180	0	365
16081739	27055575	5.5	100	-0.604	2	73.3995	1	27.4279	25	4	0	0	0	0	1	1	0	0	8.7	2.58	152	8.1	0.8	1	1	1	0	1	0	0	30	0	90	0	180	0	365
19662541	24015047	5.5	100	-0.604	2	68.8371	2	26.2639	33	5	0	0	0	0	0	0	0	0	14.1	4.8	257	14.5	0.5	1	1	1	0	1	0	0	30	0	90	0	180	0	365
11959580	25219361	5.5	100	-0.604	2	57.8924	2	29.2895	26	0	0	0	1	0	0	0	0	0	15.8	4.48	297	14.4	1	1	1	1	0	1	0	0	30	0	90	0	180	0	365
18640401	28189411	5.5	100	-0.604	2	51.2152	1	28.4625	15	0	0	0	1	0	0	1	0	0	17.3	4.51	395	14.2	0.9	0	1	2	1	1	0	0	30	0	90	0	180	0	365
17288844	25595502	6.8	200	-0.604	2	80.6596	1	30.7394	46	8	1	1	0	1	0	0	0	0	12.7	4.76	257	13.6	1.7	1	1	2	1	1	1	1	3.875	1	3.875	1	3.875	1	3.875
17878731	28119401	6.8	200	-0.604	2	60.0498	1	30.3112	66	5	0	0	0	0	1	0	1	0	1.4	4.57	98	10.7	1.9	1	0	0	0	1	1	0	30	0	90	0	180	0	365
17856795	29969486	5.8	123	-0.603	2	62.3447	1	30.5041	19	0	0	0	1	0	0	1	0	0	5.4	4.54	167	14.2	0.7	1	1	1	0	1	1	0	30	0	90	0	180	0	365
15752558	29586054	6.1	146	-0.602	2	71.5968	1	26.9983	41	6	0	0	0	0	0	0	0	0	13.2	3.7	285	11.7	0.6	1	0	1	0	0	0	0	30	0	90	0	180	0	365
15008651	29513783	6.1	146	-0.602	2	72.1862	1	50.9275	16	4	0	0	0	0	0	1	1	0	21.1	3.27	183	10.6	0.8	1	1	2	1	1	1	0	30	0	90	0	180	0	365
19253110	27364281	6.4	169	-0.601	2	71.4677	1	26.9274	24	5	0	1	0	0	1	0	0	0	9	4.52	164	14.6	1.1	1	1	1	1	1	0	0	30	0	90	0	180	0	365
11906675	28311308	6.7	192	-0.6	2	71.0134	1	28.6452	35	3	0	0	0	0	1	0	1	0	11.1	3.89	135	11.5	1.7	1	1	1	0	1	1	0	30	0	90	0	180	0	365
13154101	26014818	5.4	92	-0.6	2	81.892	1	32.2853	41	3	0	0	0	0	0	1	0	0	9	2.69	184.48	8.5	0.8	1	1	1	0	1	1	0	30	0	90	0	180	0	365
16899379	22060365	5.4	92	-0.6	2	70.295	1	24.5983	33	2	0	0	0	0	0	0	0	0	7.8	4.6	343	11.4	1.2	1	1	1	0	1	1	0	30	0	90	0	180	0	365
10728130	27702113	5.4	92	-0.6	2	64.7904	1	26.9365	25	5	0	0	1	0	0	0	0	0	9.8	5.21	235	15.6	1	1	1	1	1	1	1	0	30	0	90	0	180	0	365
15603527	20310021	5.4	92	-0.6	2	68.4536	1	27.9984	30	8	0	0	0	0	1	0	0	0	7.2	3.64	323	11.3	1.4	1	1	1	1	1	1	0	30	0	90	0	180	0	365
17166860	22920919	5.7	115	-0.599	2	80.7956	1	31.1437	54	4	1	0	0	1	1	0	1	0	6.8	3.72	273	9.7	1.6	1	1	2	1	1	1	0	30	0	90	0	180	0	365
16609129	21413582	5.7	115	-0.599	2	74.2565	1	24.5524	41	3	0	0	0	0	0	1	0	0	10.6	2.8	145	8.8	0.8	1	1	1	0	1	1	0	30	0	90	0	180	0	365
10657521	26056371	5.7	115	-0.599	2	76.7334	2	16.272	30	6	0	0	0	0	0	1	0	0	5.4	4.07	258	12.4	0.8	1	1	1	0	1	1	0	30	0	90	0	180	0	365
11167119	25255412	5.7	115	-0.599	2	78.4534	1	47.5321	37	4	0	0	0	0	0	0	0	0	5.9	3.86	206	12.5	1.1	1	1	1	0	1	1	0	30	0	90	0	180	0	365
19491900	27411630	5.7	115	-0.599	2	57.4835	2	30.117	32	5	0	0	1	0	0	0	0	0	39.4	2.26	223	7.1	0.6	1	1	1	0	1	1	0	30	0	90	0	180	0	365
19873281	29871982	5.7	115	-0.599	2	65.175	1	22.7756	18	1	1	1	0	0	1	1	1	0	5.2	3.94	107	12.5	1.1	0	1	2	1	1	1	0	30	0	90	0	180	0	365
17408805	29720317	6	138	-0.598	2	77.837	1	37.3999	58	6	0	0	0	0	1	0	1	1	14.4	3.03	389	9.4	5.6	0	1	1	1	0	1	0	30	0	90	0	180	0	365
18107138	29914845	6	138	-0.598	2	68.2614	1	29.0612	30	6	0	0	1	0	1	0	0	0	6.9	4.94	191	16.2	1.1	1	1	1	1	1	1	0	30	0	90	0	180	0	365
18983390	20739546	6.3	161	-0.597	2	69.0789	1	22.3551	37	1	1	0	0	0	0	1	1	0	9.5	4.17	171	12.6	1.1	0	0	1	1	1	0	0	30	0	90	0	180	0	365
11422670	20827125	5.3	84	-0.596	2	79.1853	1	23.2321	53	4	0	1	0	0	0	1	0	0	10.1	2.56	103	8.4	1	1	1	1	0	0	1	0	30	0	90	0	180	0	365
19134024	28371156	5.3	84	-0.596	2	71.3277	1	25.9388	21	5	0	1	0	0	0	1	0	0	4.4	4.73	121	13.7	0.8	1	1	1	0	1	0	0	30	0	90	0	180	0	365
18338475	28702539	5.3	84	-0.596	2	56.4091	2	20.0692	37	2	0	0	0	0	0	0	0	0	5.6	4.09	328	13.6	0.8	1	1	1	0	1	1	0	30	0	90	0	180	0	365
16051156	25779458	5.6	107	-0.595	2	83.9742	1	25.3287	38	3	0	0	0	0	1	1	0	0	7.9	4.85	158	14.7	1.5	1	1	1	1	1	1	0	30	0	90	0	180	0	365
17589211	24909611	5.6	107	-0.595	2	52.993	2	31.0727	35	6	0	1	0	0	0	0	0	0	18.1	4.24	100	11.8	0.7	1	1	0	0	1	0	0	30	0	90	0	180	0	365
11382142	27102829	5.6	107	-0.595	2	62.9847	1	27.9001	35	3	0	0	1	0	0	1	1	0	12.3	3.16	194	9.9	0.9	1	1	1	1	1	1	0	30	0	90	0	180	0	365
10802781	27852226	5.6	107	-0.595	2	64.5139	2	31.0405	34	2	0	0	1	1	0	1	0	0	13.2	3.62	304	11.3	0.6	0	1	2	1	1	0	0	30	0	90	0	180	0	365
10983327	21179816	5.6	107	-0.595	2	82.6972	1	29.0909	35	6	1	0	0	0	1	0	0	0	10.7	4.67	201	13.9	1.4	1	1	1	0	1	0	0	30	0	90	0	180	0	365
15001570	24733302	5.6	107	-0.595	2	78.7818	2	28.9869	70	9	0	0	0	0	0	0	0	0	8.5	2.69	167.96	8.2	0.4	1	1	1	0	1	1	0	30	0	90	0	180	0	365
13408750	28529185	5.6	107	-0.595	2	54.933	1	29.3524	32	2	0	0	1	0	0	0	0	0	11	4.23	291	12.9	1.1	0	1	2	1	1	0	0	30	0	90	0	180	0	365
10560521	27154800	5.6	107	-0.595	2	39.6161	1	27.6943	21	1	0	0	1	0	0	0	0	0	19.9	4.34	335	13.3	0.8	0	1	1	1	1	0	0	30	0	90	0	180	0	365
15041148	27857249	5.6	107	-0.595	2	48.5466	1	41.4389	11	0	0	0	1	0	0	1	0	0	8.4	5.53	213	16.5	1.1	0	1	2	1	1	0	0	30	0	90	0	180	0	365
12513472	21913381	5.9	130	-0.594	2	81.8285	1	26.1834	46	11	0	0	0	0	1	1	0	0	7.1	4.08	134	12.2	1.3	1	1	1	1	1	0	0	30	1	54.4167	1	54.4167	1	54.4167
17529653	20607239	5.9	130	-0.594	2	69.2023	1	25.5937	99	9	0	1	1	0	1	1	1	0	4.4	4.44	145	11	0.8	1	1	1	1	1	1	0	30	0	90	0	180	0	365
15428220	25445839	5.9	130	-0.594	2	53.1613	1	30.3623	20	1	0	0	1	0	0	1	0	0	8.3	5	227	15.5	0.7	0	1	2	1	1	0	0	30	0	90	0	180	0	365
16739152	25926068	5.9	130	-0.594	2	57.7469	2	26.5197	49	6	1	0	0	1	0	1	1	0	7.7	4.04	386	11.1	1.1	1	0	0	0	0	0	0	30	0	90	0	180	1	190.208
14175491	23334880	5.2	76	-0.592	2	66.676	2	27.5652	44	15	0	0	1	1	0	0	0	0	6.1	2.34	138	7.1	1.252	1	1	2	1	1	0	0	30	0	90	0	180	0	365
17651397	24730491	6.5	176	-0.592	2	67.6126	1	34.9388	25	6	0	1	0	0	1	1	1	0	9	3.22	147	10.8	1.1	1	1	1	1	1	1	0	30	0	90	0	180	0	365
19184541	26586938	5.5	99	-0.591	2	67.3526	1	21.7969	38	4	0	0	0	0	1	1	0	0	10.9	2.47	153.12	8.3	0.9	1	1	1	0	1	1	0	30	0	90	0	180	0	365
18157701	21414808	5.5	99	-0.591	2	70.7414	1	28.8279	27	3	0	1	1	1	0	0	1	0	5.6	3.98	135	12	1	1	1	2	1	1	1	0	30	0	90	0	180	0	365
18138812	25625046	5.5	99	-0.591	2	61.6228	1	30.854	31	5	0	0	0	0	1	1	0	0	8.5	4.32	208	12	1.1	1	1	1	0	1	1	0	30	0	90	0	180	0	365
13680152	22145795	5.5	99	-0.591	2	35.5589	1	29.5167	20	1	0	0	1	0	0	0	0	0	11.9	5.04	247	14.5	1.1	0	1	1	1	1	0	0	30	0	90	0	180	0	365
14758733	27083339	5.5	99	-0.591	2	72.3136	2	34.2449	28	1	0	0	0	0	0	1	0	0	11	4.2	338	12.2	0.5	1	1	1	0	1	0	0	30	0	90	0	180	0	365
11048724	27947904	5.5	99	-0.591	2	86.4156	1	24.0184	48	6	0	0	0	0	0	0	0	1	17.6	3.43	122	10.5	4	0	1	1	0	1	0	0	30	0	90	1	111.208	1	111.208
14365114	24513522	5.5	99	-0.591	2	52.4675	1	33.5461	24	2	0	0	0	0	0	1	0	0	16.5	3.81	128	12.6	1	1	1	1	0	1	1	0	30	0	90	0	180	0	365
16146005	27977003	5.8	122	-0.59	2	85.875	1	29.8388	44	8	0	0	0	0	1	1	0	0	12.2	2.32	138	6.9	1	1	1	1	1	1	1	0	30	0	90	0	180	0	365
14447909	22069187	6.1	145	-0.589	2	72.8163	1	30.146	19	6	0	0	0	0	1	1	0	0	5.6	4.39	154	13.8	0.9	1	1	1	1	1	1	0	30	0	90	0	180	0	365
15385484	29499915	5.1	68	-0.588	2	90.4671	2	26.2198	25	0	0	1	0	0	0	1	0	0	6	3.81	211	12.2	0.6	0	1	0	1	1	0	0	30	0	90	0	180	0	365
16406600	23301725	6.4	168	-0.588	2	71.933	1	32.9819	42	8	0	1	1	0	0	0	1	0	9.4	4.65	230	14.5	1.5	1	1	1	1	1	1	0	30	0	90	0	180	0	365
12752094	22741630	6.7	191	-0.587	2	61.0955	1	28.8939	34	2	0	0	0	1	0	0	1	0	10.9	4.22	416	12.2	1.6	1	1	1	1	1	1	0	30	0	90	0	180	0	365
16697938	21486872	5.4	91	-0.587	2	76.836	2	26.8677	30	4	0	1	0	0	1	1	0	0	3	3.33	186	10.6	1	1	1	2	1	1	1	0	30	0	90	0	180	0	365
18800547	27393168	5.4	91	-0.587	2	79.2291	1	26.0654	39	5	0	0	0	0	0	1	0	0	11.9	2.98	100	10.4	0.7	1	1	1	1	1	1	0	30	0	90	0	180	0	365
14217625	24588675	5.4	91	-0.587	2	69.1753	1	35.8473	48	8	1	0	0	1	1	0	1	0	11.8	2.58	123	8.1	2.3	0	0	1	1	1	1	0	30	0	90	0	180	0	365
17201222	24560319	5.4	91	-0.587	2	58.3795	1	29.4029	41	4	0	1	0	0	0	1	0	0	6.9	5.08	176	16.2	0.8	1	1	1	1	1	1	0	30	0	90	0	180	0	365
13103569	22371728	5.4	91	-0.587	2	58.7955	1	22.52	15	3	0	0	0	0	0	0	0	0	17.4	2.88	149	9	0.7	1	1	1	0	1	1	0	30	0	90	0	180	0	365
11721808	23149832	5.4	91	-0.587	2	63.139	1	37.0271	23	3	0	0	0	0	1	1	0	0	10.372	4.33	169	13.4	0.9	1	1	1	1	1	1	0	30	0	90	0	180	0	365
17804606	27147276	5.4	91	-0.587	2	44.8487	2	25.326	16	0	0	0	1	0	0	1	0	0	14.7	4.67	334	13.9	0.7	0	1	2	1	1	0	0	30	0	90	0	180	0	365
17550108	26280197	5.7	114	-0.586	2	69.0571	1	22.0932	44	4	0	0	1	1	1	1	0	0	20	4.92	294	15.2	1.2	1	1	1	0	1	1	0	30	0	90	0	180	0	365
15689031	25349775	5.7	114	-0.586	2	62.9411	1	25.8285	31	3	0	1	0	0	1	1	0	0	5.6	4.72	138	13.5	1	0	1	2	1	1	1	0	30	0	90	0	180	0	365
17750916	28938128	5.7	114	-0.586	2	78.5876	1	21.6713	37	5	0	0	0	0	0	0	0	0	8	4.24	191	12.1	1.4	1	1	1	1	1	0	0	30	0	90	0	180	0	365
15365444	21448544	5.7	114	-0.586	2	71.6364	1	27.3657	23	4	0	1	0	0	1	1	0	0	11.7	4.25	303	13.1	0.6	1	0	1	0	1	0	0	30	0	90	0	180	0	365
15089390	20591260	5.7	114	-0.586	2	65.5082	2	39.2023	32	4	0	0	0	0	0	1	1	0	17.8	3.99	279	11.9	0.9	1	1	1	1	0	1	0	30	0	90	0	180	0	365
11259533	21528779	5.7	114	-0.586	2	85.3357	2	22.213	63	4	0	0	0	0	0	1	1	0	5.7	2.92	164	8.9	0.5	1	1	1	1	1	0	0	30	0	90	0	180	0	365
16605602	22961467	5.7	114	-0.586	2	54.2535	1	24.8443	16	5	0	0	0	0	0	0	0	0	17.3	3.39	213	11	0.8	1	1	1	0	1	1	0	30	0	90	0	180	0	365
16068074	22695562	5.7	114	-0.586	2	91.1867	1	32.2917	38	4	0	0	0	0	1	0	0	0	7.2	3.5	147	9.7	1.5	0	1	1	0	0	0	0	30	0	90	0	180	1	325.833
18774333	28688997	5.7	114	-0.586	2	62.0132	1	22.1429	43	4	0	0	1	1	0	0	0	0	13.6	2.96	446	11	1.6	1	1	1	1	1	0	0	30	0	90	0	180	0	365
15924309	25382292	5.7	114	-0.586	2	62.2404	1	27.146	15	1	0	0	0	0	0	1	0	0	12.9	4.06	267	10.4	0.8	1	1	1	1	1	1	0	30	0	90	0	180	0	365
16102281	27568325	6	137	-0.585	2	65.5537	1	27.2598	40	3	0	0	0	0	0	0	1	0	6.8	4.36	147	12.99	1.5	1	1	2	1	1	1	0	30	0	90	0	180	0	365
10996313	22881641	6	137	-0.585	2	63.5277	1	29.4118	73	8	0	0	0	0	0	1	1	0	7.2	4.88	185	14.9	0.9	1	1	1	0	1	1	0	30	0	90	0	180	0	365
15057835	27372910	6	137	-0.585	2	68.2787	1	29.2799	32	4	0	0	0	0	1	0	0	0	13.8	3.85	266	10.9	1.2	1	1	1	1	1	1	0	30	0	90	0	180	0	365
15376354	27003511	6.3	160	-0.584	2	57.6239	1	35.5552	46	4	0	1	1	0	0	0	1	0	6.9	3.08	190	9	1.6	1	1	1	0	1	1	0	30	0	90	0	180	0	365
13531803	21911986	6.3	160	-0.584	2	72.4073	1	28.033	20	3	0	0	0	0	0	1	0	0	12.2	5.11	214	16	1.1	1	1	1	1	1	0	0	30	0	90	0	180	0	365
19036989	25067007	5.3	83	-0.583	2	62.3853	1	27.0623	30	1	0	0	0	0	0	0	1	0	7.2	4.42	202	14.1	0.7	1	1	1	1	1	1	0	30	0	90	0	180	0	365
12336869	21828438	5.6	106	-0.582	2	73.0017	1	31.1925	41	4	0	0	1	0	1	1	0	0	7.4	4	209	12.2	0.8	1	1	2	1	1	1	0	30	0	90	0	180	0	365
19048580	21953759	5.6	106	-0.582	2	69.9938	1	27.1519	27	4	0	1	0	0	0	0	0	0	8.9	5.12	176	16.7	0.8	1	1	1	1	1	1	0	30	0	90	0	180	0	365
16120997	24898147	5.6	106	-0.582	2	71.5657	1	13.675	27	6	0	0	0	0	0	0	0	0	6.7	4.69	230	14.2	1.6	0	1	2	1	1	1	0	30	0	90	0	180	0	365
10830719	28808602	5.6	106	-0.582	2	79.2487	1	28.7946	52	2	1	0	0	1	0	1	1	0	13.7	3.51	322	10.5	0.9	1	1	1	1	1	1	0	30	0	90	0	180	0	365
17366165	21472012	5.6	106	-0.582	2	59.243	1	26.1653	22	5	0	0	0	0	0	1	0	0	6.3	4.06	270	11.9	0.8	1	1	1	0	1	0	0	30	0	90	0	180	0	365
11670591	21890082	5.6	106	-0.582	2	55.3109	1	29.3546	34	3	0	0	0	0	0	1	0	0	16.2	5.52	489	16.5	0.8	1	1	1	1	1	0	0	30	0	90	0	180	0	365
13043387	25087116	5.6	106	-0.582	2	56.8734	1	29.84	28	5	0	0	0	0	0	1	0	0	4.9	4.8	124	15.3	1.2	1	1	1	1	1	1	0	30	0	90	0	180	0	365
11058328	24489691	5.6	106	-0.582	2	55.3418	1	37.641	31	0	0	0	1	1	1	1	0	0	8.9	4.94	203	14	0.8	0	1	1	1	1	0	0	30	0	90	0	180	0	365
18066070	21806400	5.9	129	-0.581	2	58.0402	1	24.7567	48	7	0	0	0	0	0	0	0	0	9	5.58	171	15.9	2	1	1	2	0	1	0	0	30	0	90	0	180	0	365
19665633	22532179	5.9	129	-0.581	2	75.4863	1	34.7569	27	6	0	0	0	0	0	0	0	0	6.1	4.68	256	13.8	1.1	1	1	1	0	1	1	0	30	0	90	0	180	0	365
14216270	21554183	5.9	129	-0.581	2	78.2343	1	27.2088	28	4	0	0	0	0	1	0	0	0	8.2	4.04	154	13.7	0.9	1	1	1	1	1	1	0	30	0	90	0	180	0	365
10425151	21343105	5.9	129	-0.581	2	59.2932	1	36.2195	22	0	0	0	1	0	0	1	0	0	9.3	4.8	248	15.4	0.8	0	1	2	1	1	0	0	30	0	90	0	180	0	365
16878589	29693830	5.9	129	-0.581	2	41.4298	1	29.0657	17	1	0	1	1	0	0	1	0	0	17.5	4.97	243	15	1.4	0	1	2	1	1	0	0	30	0	90	0	180	0	365
17184679	24760492	6.2	152	-0.58	2	85.5529	1	23.4877	96	8	0	0	0	0	1	0	0	0	7.6	3.95	606	10.7	1.9	1	1	1	0	1	0	0	30	0	90	0	180	0	365
11180953	26164529	7.5	252	-0.58	2	54.7027	2	29.0174	39	3	0	0	0	0	0	1	1	0	4.7	3.89	239	9.2	0.6	1	1	1	1	1	1	0	30	0	90	0	180	0	365
14500983	29754154	4.9	52	-0.58	2	87.4876	2	16.5874	64	6	0	0	0	1	0	0	1	0	5	2.67	138	8.4	2.2	0	1	2	1	1	1	0	30	0	90	1	156.958	1	156.958
16001837	26530305	5.5	98	-0.578	2	65.1937	1	38.8187	47	4	0	1	0	0	0	1	0	0	17.1	3.94	179	12	0.8	1	1	1	1	1	0	0	30	0	90	0	180	0	365
14926585	24322254	5.5	98	-0.578	2	69.6016	2	25.4436	29	4	0	0	0	0	1	0	0	0	8.7	4.2	204	12.8	0.7	1	1	1	0	1	1	0	30	0	90	0	180	0	365
13166379	29432641	5.5	98	-0.578	2	81.7771	1	25.7473	105	13	0	0	1	1	1	0	0	0	12.2	3.03	334	8	2.2	1	1	1	0	1	1	0	30	0	90	0	180	0	365
10021118	24490144	5.5	98	-0.578	2	62.873	1	35.3601	86	7	0	0	1	0	0	1	0	0	12.22	3.54	210	11	1	1	1	1	1	1	1	0	30	0	90	0	180	0	365
11597768	23844240	5.5	98	-0.578	2	64.5887	1	34.0538	20	0	0	0	1	0	0	0	0	0	10.6	4.9	210	14.6	1.1	0	1	1	1	1	0	0	30	0	90	0	180	0	365
15749149	25419365	8.1	298	-0.578	2	73.3833	1	30.0928	40	1	0	0	0	0	1	1	1	0	11.4	4.33	463	12.2	0.9	0	1	1	0	0	1	0	30	1	35	1	35	1	35
18956137	21507402	7.1	221	-0.577	2	66.3457	1	41.8845	35	1	0	1	1	0	0	1	1	0	12.4	4.1	225	11.9	0.8	0	1	2	1	1	1	0	30	0	90	0	180	0	365
19123429	24142659	5.8	121	-0.577	2	78.4261	1	28.0689	79	5	0	0	0	0	1	0	0	0	14.854	2.69	306	8.1	0.6	1	1	1	0	1	0	0	30	0	90	1	170.375	1	170.375
18619767	27865862	5.8	121	-0.577	2	59.0482	1	28.8416	27	8	0	0	0	0	0	1	0	0	6.4	1.45	154.74	4.5	0.9	1	1	1	1	1	1	0	30	0	90	0	180	0	365
19209492	24937094	6.4	167	-0.575	2	66.6757	1	25.5594	34	7	0	0	1	0	0	1	1	0	8.8	4.8	205	14.6	1.2	1	1	2	1	1	0	0	30	0	90	0	180	0	365
17442462	21621725	5.4	90	-0.574	2	84.632	1	31.7418	110	13	0	0	0	0	1	0	0	0	8	3.7	156	11.7	1.8	1	1	2	1	1	0	0	30	0	90	0	180	1	237.208
12062838	28221111	5.4	90	-0.574	2	80.4593	1	24.7428	41	7	0	0	0	0	1	0	0	0	7.2	2.63	161.34	7.8	1.3	1	1	1	1	1	0	0	30	0	90	0	180	0	365
18658939	24351725	5.4	90	-0.574	2	84.8427	2	21.3778	26	3	0	0	0	1	1	1	0	0	13.3	2.37	161.12	8	0.6	1	1	1	1	1	1	0	30	0	90	0	180	0	365
17803817	24094405	5.4	90	-0.574	2	63.8316	1	35.8888	31	1	0	0	0	0	0	0	0	0	14.9	5.08	535	15	2	0	1	2	1	1	0	0	30	0	90	0	180	0	365
10544642	27891616	5.7	113	-0.573	2	70.4697	2	32.05	42	1	0	0	0	0	0	0	0	0	6.5	4.15	240	12.2	0.7	1	1	1	0	1	0	0	30	0	90	0	180	0	365
17832362	21341440	5.7	113	-0.573	2	73.7147	1	23.3219	35	2	0	0	0	0	0	0	0	0	8.5	2.61	127	8.2	0.8	1	1	1	0	1	0	0	30	0	90	0	180	0	365
15294269	23728534	5.7	113	-0.573	2	81.6698	1	25.7276	35	9	0	0	0	0	1	1	0	0	4.2	4.29	96	14.8	1.4	1	1	1	0	1	0	0	30	0	90	0	180	0	365
12165349	21939607	6	136	-0.572	2	71.4071	2	36.5727	32	7	0	0	0	0	1	1	1	0	6.1	3.81	138	11.5	0.6	1	1	1	0	1	1	0	30	0	90	0	180	0	365
18215356	22975642	6	136	-0.572	2	91.1548	1	26.1877	37	6	0	0	0	1	1	1	0	0	9.6	3.85	220.24	13.2	1.4	1	1	1	0	1	0	0	30	0	90	0	180	0	365
14718365	22250211	8.9	359	-0.571	2	69.5632	1	41.0302	106	15	1	0	0	1	0	0	1	0	13.318	6.05	216	16.3	1.6	1	1	1	0	0	1	0	30	0	90	0	180	0	365
18237256	25492199	5.6	105	-0.569	2	91.5654	2	22.3889	47	8	0	0	0	0	1	0	0	0	4.6	2.97	119	8.6	1.2	1	1	1	1	1	1	0	30	0	90	0	180	0	365
11241010	23818922	5.6	105	-0.569	2	59.8085	1	21.0875	26	2	0	0	0	0	0	0	0	0	6.8	4.64	259	15.8	0.9	1	1	2	0	1	0	0	30	0	90	0	180	0	365
14410776	24202656	5.6	105	-0.569	2	75.6098	2	29.4693	67	13	0	0	0	0	1	0	0	0	9.852	2.42	136	7.5	1.6	1	1	1	1	1	0	0	30	0	90	0	180	0	365
17933570	24732058	5.6	105	-0.569	2	65.1915	2	28.5391	39	1	0	0	1	0	0	0	0	0	8.6	4.33	198	13.9	0.8	1	1	2	1	1	0	0	30	0	90	0	180	0	365
19706846	24823319	5.6	105	-0.569	2	71.377	1	34.6775	16	1	0	1	0	0	1	0	1	0	16	3.2	153	9.8	0.7	1	1	1	0	1	1	0	30	0	90	0	180	0	365
13158325	22855822	5.6	105	-0.569	2	57.9282	1	23.2452	68	10	0	0	1	0	0	0	0	0	13.5	2.76	213	7.9	1.4	1	1	1	0	1	1	0	30	0	90	0	180	1	199
13270298	23335136	5.6	105	-0.569	2	61.0356	2	20.202	20	1	0	0	0	0	0	0	0	0	8.5	4.2	264	12.5	0.7	1	1	1	1	1	0	0	30	0	90	0	180	0	365
12634070	29543953	5.6	105	-0.569	2	83.0259	1	29.9878	34	3	0	0	0	0	0	1	0	0	6.9	4.4	203.12	14.8	1	0	1	2	1	1	0	0	30	0	90	0	180	0	365
12323927	22536847	5.6	105	-0.569	2	66.4452	1	25.849	25	3	0	0	0	0	0	0	0	0	6.3	4.34	228	13.8	0.9	1	1	1	0	1	1	0	30	0	90	0	180	0	365
18904314	26765123	5.6	105	-0.569	2	70.3332	1	24.1702	45	4	0	0	0	0	0	0	0	0	9.5	4.58	152	13.9	1.1	1	1	1	0	1	1	0	30	0	90	0	180	0	365
16305060	20041808	5.6	105	-0.569	2	59.4816	1	31.7398	28	2	0	0	0	0	1	0	0	0	6.8	4.12	246	13	1.1	1	1	2	0	1	1	0	30	0	90	0	180	0	365
10167691	29515509	5.6	105	-0.569	2	79.9371	1	31.9896	31	1	0	0	0	0	0	0	0	0	6.9	5.11	185	14	1.5	1	1	1	1	0	0	0	30	0	90	0	180	0	365
10866370	21405297	5.9	128	-0.568	2	82.266	1	31.1766	35	3	0	1	0	1	0	1	1	0	7.5	3.78	193	10.3	1	0	1	1	1	1	1	0	30	0	90	1	168.375	1	168.375
16230889	25111921	5.9	128	-0.568	2	56.9295	1	28.2738	26	3	0	0	0	0	0	1	0	0	13	3.13	178	9.8	0.6	1	1	1	0	1	1	0	30	0	90	0	180	0	365
10915025	26351077	5.9	128	-0.568	2	63.3501	1	27.4194	14	6	0	0	1	0	0	1	0	0	10	2.56	121	8	0.7	1	1	1	1	1	1	0	30	0	90	0	180	0	365
19154051	23146285	5.9	128	-0.568	2	62.141	1	23.4082	26	1	0	0	0	0	0	0	0	0	10.9	4.51	236	14.6	1	0	1	1	1	1	0	0	30	0	90	0	180	0	365
11357979	22528764	6.2	151	-0.567	2	73.4646	2	21.7862	28	1	0	1	1	0	0	1	1	0	11.3	2.29	121	6.5	0.5	1	1	1	0	1	1	0	30	0	90	0	180	0	365
17823521	20244477	5.5	97	-0.565	2	77.5558	1	29.7143	27	8	0	0	0	0	1	0	0	0	7.6	3.12	71	10.1	1.3	1	1	1	0	1	1	0	30	0	90	0	180	0	365
11091187	26857576	5.5	97	-0.565	2	85.9028	1	33.3702	40	2	0	0	0	0	0	1	0	0	7.4	4.38	186	13.5	1.1	1	1	1	1	1	1	0	30	0	90	0	180	0	365
18087294	23564583	5.5	97	-0.565	2	42.5934	1	26.1462	31	4	0	0	0	0	0	0	0	0	7.7	4.61	321	13.2	0.8	1	1	1	0	1	1	0	30	0	90	0	180	0	365
10824456	29543430	5.5	97	-0.565	2	70.4978	1	34.8529	40	3	0	1	0	0	1	1	0	0	11.9	4.73	166	15.8	1.1	0	1	1	1	1	0	0	30	0	90	0	180	0	365
10499301	21620720	5.5	97	-0.565	2	56.528	2	21.7769	34	3	0	0	0	0	0	0	0	0	10.5	3.9	166	11.9	0.6	1	1	1	0	1	1	0	30	0	90	0	180	0	365
10997073	24178586	5.5	97	-0.565	2	70.7325	2	29.5121	51	4	0	0	0	1	1	0	1	1	8	2.54	366	7.9	4.5	1	1	1	1	1	1	0	30	0	90	0	180	1	351.25
15024827	21455290	5.5	97	-0.565	2	72.3937	1	32.2581	34	5	0	0	0	0	0	1	0	0	9.2	3.77	229	12.2	1.2	1	1	1	0	1	1	0	30	0	90	0	180	1	352.208
15100941	28147720	5.5	97	-0.565	2	80.2979	2	30.7878	66	7	0	0	0	0	0	1	0	0	8.6	3.9	286	11.4	2.7	0	0	1	0	0	0	1	1.25	1	1.25	1	1.25	1	1.25
15962265	24274430	5.5	97	-0.565	2	55.5836	1	24.9822	104	12	0	0	0	0	0	0	0	0	8.1	3.85	168	12	1.2	1	1	2	1	1	0	1	2.875	1	2.875	1	2.875	1	2.875
18211566	25927932	5.5	97	-0.565	2	61.3899	1	42.517	24	0	0	0	1	0	0	0	0	0	8.2	4.47	348	13.4	0.7	0	1	2	1	1	0	0	30	0	90	0	180	0	365
15869897	27474802	5.5	97	-0.565	2	54.4407	2	24.1789	42	0	0	0	0	0	0	1	0	0	21.2	4.26	441	13.6	0.7	0	1	1	1	0	0	0	30	0	90	0	180	0	365
11889635	29207195	6.1	143	-0.563	2	59.265	1	25.7407	31	1	0	0	0	0	0	1	0	0	15.5	4.25	217	13	0.9	1	1	1	1	1	1	0	30	0	90	0	180	0	365
12008689	23536032	8	289	-0.561	2	61.777	2	27.3438	32	4	0	1	0	1	0	1	1	0	7.8	3.47	268	9.7	1	1	1	2	0	1	1	0	30	0	90	0	180	0	365
13527648	24647370	5.4	89	-0.561	2	60.0242	1	22.3324	39	0	0	0	1	0	0	1	0	0	12.1	5.34	225	16.5	1.1	0	1	2	1	1	1	0	30	0	90	0	180	0	365
12719159	23682873	5.7	112	-0.56	2	80.6806	1	27.0306	32	5	0	1	0	0	0	1	1	0	23.9	3.48	207.14	10.5	1	1	1	1	1	1	1	0	30	0	90	0	180	0	365
18392775	29881886	5.7	112	-0.56	2	66.4532	1	23.8884	55	9	0	0	0	0	0	0	0	0	7.6	4.77	178	15.4	0.7	1	1	1	0	1	1	0	30	0	90	0	180	0	365
14276893	26803955	5.7	112	-0.56	2	60.076	2	25.6071	19	7	0	0	0	1	0	1	0	0	9.2	3.53	236	11.5	0.4	1	1	1	1	1	0	0	30	0	90	0	180	0	365
16975007	25361258	5.7	112	-0.56	2	70.9631	1	34.4022	41	7	0	0	1	1	1	0	0	0	9.1	3.46	267	10	2.2	1	1	1	0	1	1	0	30	0	90	0	180	0	365
14733975	29991105	5.7	112	-0.56	2	59.9605	1	28.4694	24	6	0	0	0	0	0	1	0	0	14.1	3.51	229	11.2	1	1	1	1	1	1	0	0	30	0	90	0	180	0	365
13620449	29886371	5.7	112	-0.56	2	67.4535	1	28.4518	20	1	0	1	0	0	0	1	0	0	7.4	4.11	200	13.3	0.8	1	1	1	1	1	0	0	30	0	90	0	180	0	365
12339916	23185632	6	135	-0.559	2	45.1848	1	47.4783	19	4	0	1	0	0	0	1	0	0	25.3	3.73	324	11.5	1	1	1	2	0	1	1	0	30	0	90	0	180	0	365
11082391	22596088	6.6	181	-0.557	2	74.1123	1	24.2468	39	5	1	0	0	1	0	0	1	0	17.2	3.37	280	10	2.5	0	1	2	0	1	1	0	30	0	90	0	180	0	365
11390427	21426383	5.3	81	-0.557	2	64.7224	1	22.2194	21	2	0	0	0	0	0	0	0	0	6.9	4.85	283	15.9	0.7	1	1	1	0	1	1	0	30	0	90	0	180	0	365
15794796	23344231	5.6	104	-0.556	2	78.4929	1	28.1531	28	3	0	1	0	0	1	1	0	0	13.214	3.07	165	9.8	0.9	1	1	2	0	1	0	0	30	0	90	0	180	0	365
14915146	22771512	5.6	104	-0.556	2	66.6207	1	39.1837	20	2	0	0	0	0	1	0	1	0	8.4	4.57	245	14.1	1	1	1	1	0	1	1	0	30	0	90	0	180	0	365
17415917	26585613	5.6	104	-0.556	2	65.3798	1	24.6584	31	5	0	0	0	0	1	1	0	0	4.7	4.58	186	14.9	1	1	1	1	1	1	0	0	30	0	90	0	180	0	365
17743367	25626646	5.6	104	-0.556	2	66.4003	1	29.8258	76	9	0	0	0	0	1	1	0	0	5.9	4.6	179	15	1.4	1	1	1	1	1	1	0	30	0	90	0	180	0	365
18064952	20751858	5.6	104	-0.556	2	68.6016	1	32.5765	32	1	0	0	1	0	0	0	0	0	13.8	3.99	186	12.2	0.8	1	1	1	0	1	1	0	30	0	90	0	180	0	365
10146570	25606613	5.6	104	-0.556	2	81.8429	2	25.9645	30	3	0	0	0	0	0	1	0	0	4.7	2.37	164.88	7	0.4	1	1	1	0	1	1	0	30	0	90	0	180	0	365
13871548	21278102	5.6	104	-0.556	2	84.3191	2	24.2907	32	2	1	0	0	0	0	0	0	0	8.5	2.73	207	8.5	1.7	0	1	2	0	1	0	0	30	0	90	0	180	0	365
11287875	27566773	5.6	104	-0.556	2	76.4284	1	30.5942	71	9	0	0	1	1	1	0	0	0	18.3	2.83	141	9.1	1.1	1	1	1	1	1	1	0	30	0	90	0	180	0	365
14261116	20389260	5.6	104	-0.556	2	69.8338	1	28.0967	23	5	0	0	0	0	0	1	0	0	14.3	3.2	145	9.9	0.8	1	1	1	1	1	1	0	30	0	90	0	180	0	365
19911957	21376273	5.6	104	-0.556	2	56.8177	1	27.4871	20	1	0	0	0	0	0	1	0	0	7.1	5.37	169	15.1	0.9	1	1	2	0	1	1	0	30	0	90	0	180	0	365
16457399	29976583	5.6	104	-0.556	2	81.363	2	28.7295	25	7	0	0	0	0	1	1	0	0	11.428	2.42	175	7.4	0.7	1	1	1	1	1	1	0	30	0	90	1	129.417	1	129.417
12375699	20031565	5.6	104	-0.556	2	72.2914	2	26.1207	31	4	0	0	0	1	1	0	0	0	4.2	2.92	225	8.8	0.6	1	1	1	1	1	1	0	30	0	90	0	180	0	365
17129477	26144611	5.6	104	-0.556	2	60.465	1	25.2493	35	4	0	0	1	0	0	1	0	0	11.5	3.14	156	9	1	1	1	1	0	1	1	0	30	0	90	0	180	0	365
14214046	23167683	5.9	127	-0.555	2	68.267	1	31.8259	33	2	0	0	1	0	1	0	0	0	12.9	5.13	302	15.8	1.3	0	1	2	1	1	0	0	30	0	90	0	180	0	365
19723398	24889260	5.9	127	-0.555	2	71.3173	1	33.2453	21	2	0	0	1	0	0	1	0	0	11.2	4.39	249	13.2	0.8	0	1	2	1	1	0	1	21.125	1	21.125	1	21.125	1	21.125
12705612	24118022	6.2	150	-0.554	2	77.7625	1	37.0878	63	5	1	0	0	1	1	0	1	0	9.4	4.51	229	13.4	1.4	1	1	1	1	0	1	0	30	0	90	0	180	0	365
19874566	29635735	7.5	250	-0.554	2	60.972	2	31.2936	16	0	0	0	1	0	0	0	1	0	10.5	4.07	282	11.6	0.6	0	1	1	1	1	1	0	30	0	90	0	180	0	365
15773941	21644831	5.5	96	-0.552	2	91.9407	1	28.9435	51	6	1	0	0	1	0	0	0	0	6.1	3.5	193	11	1.9	1	1	2	0	0	1	0	30	0	90	0	180	0	365
19602184	25634221	5.5	96	-0.552	2	79.4408	1	26.5731	33	1	0	1	0	0	0	1	0	0	10.6	4.51	223	14	1	1	1	1	0	1	0	0	30	0	90	0	180	0	365
12379682	28467995	5.5	96	-0.552	2	76.9055	1	26.5873	41	5	0	1	0	0	1	1	0	0	8.1	4.36	175	13.9	0.9	1	1	1	1	1	1	0	30	0	90	0	180	0	365
15077863	23943712	5.5	96	-0.552	2	83.2017	2	28.3987	46	1	0	0	0	0	1	0	0	0	3.4	2.91	216.48	9.3	1.274	1	1	1	0	1	1	0	30	0	90	0	180	0	365
[truncated: 3,261 more rows]
